# Supplementary material for: miR-514a regulates the tumour suppressor NF1 and modulates BRAFi sensitivity in melanoma
Source: Oncotarget. 2015 Apr 23;6(19):17753–63. doi: 10.18632/oncotarget.3924 (PMC4627343; doi:10.18632/oncotarget.3924)
Supplement: Supplementary file 2 [file oncotarget-06-17753-s002.xlsx]

## Sheet: Normalised Data
	# Notes : Created from Advanced Analysis operation: significance Analysis.
	#Entitylist : All Entities
	#Interpretation : MELvsOTHER (Non-averaged)
	#Experiment: Normalized_raw<30setTo0.01_excludednormalPlasma
	#corrected p-value cut-off:0.05
	#Fold change cut-off:2.0
	#Selected Test : Mann-Whitney unpaired
	#p-value computation: Asymptotic
	#Multiple Testing Correction: Benjamini-Hochberg
	#
	# Technology : GS7.Custom.LC_Sciences_Genome_V18
	# Owner : gxuser					Melanocytes and Melanoblasts		Nevus	Serum/PLASMA-Melanoma Patient			MELANOMA
	# Created On : Wed May 14 10:00:32 EST 2014
ORDER	GeneName	p (Corr)	p	FC (abs)	Regulation	MELA	QF1160MB	MM653	41520_Plasma	A02_Serum	A04_Serum	A02	A04	C001	C002	C003	C004	C006	C008	C011	C012	C013	C016	C017	C021	C022	C025	C027	C028	C037	C038	C042	C043	C044	C045	C050	C052	C054	C057	C058	C060	C062	C065	C067	C071	C074	C076	C077	C078
1	hsa-miR-211-5p	3.42747e-07	3.97283e-09	276.841	up	9.56784	8.33863	-6.64386	-6.64386	-6.64386	-6.64386	7.97638	6.73196	7.30725	2.42555	8.17877	8.22744	-6.64386	8.65694	-6.64386	7.66537	4.0333	-6.64386	5.2999	2.47238	-6.64386	9.186	6.99886	4.96686	9.59944	-6.64386	6.49816	-6.64386	-6.64386	7.10935	8.9537	10.1549	8.89606	-6.64386	3.57406	7.98125	5.17853	2.2378	-6.64386	-6.64386	3.24952	-6.64386	1.5365	1.85604
2	hsa-miR-514a-3p	2.95672e-07	3.11561e-09	204.089	up	6.02706	5.40944	-6.64386	-6.64386	-6.64386	-6.64386	4.87142	1.90542	2.6273	-6.64386	8.70136	6.11993	-6.64386	6.62798	-6.64386	-6.64386	4.35704	-6.64386	8.81073	4.83803	-6.64386	3.86097	-6.64386	3.85138	2.85417	5.39576	6.36224	-6.64386	3.15475	5.63402	5.32124	7.49931	-6.64386	3.57839	-6.64386	6.09968	2.49781	3.18889	-6.64386	4.17594	4.38572	4.25732	4.44938	-6.64386
3	hsa-miR-509-3p	5.14819e-07	6.23859e-09	139.351	up	5.4433	5.90876	-6.64386	-6.64386	-6.64386	-6.64386	5.28647	-6.64386	1.67461	-6.64386	7.44893	5.39461	-6.64386	5.60351	-6.64386	-6.64386	3.94923	-6.64386	7.84288	4.18133	-6.64386	3.22248	-6.64386	2.57676	2.69271	5.3571	4.6184	-6.64386	1.78279	4.40891	5.16077	6.07797	2.39803	2.00582	-6.64386	6.14227	2.82538	3.01274	-6.64386	2.16099	4.631	3.93896	3.70642	-6.64386
4	hsa-miR-204-5p	5.50055e-06	1.39108e-07	93.6707	up	-6.64386	-6.64386	-6.64386	-6.64386	-6.64386	-6.64386	-6.64386	7.85038	-6.64386	-6.64386	8.49425	5.98464	-6.64386	4.201	7.07148	3.84775	2.4753	6.99307	7.00779	-6.64386	5.66148	3.25192	2.57839	-6.64386	5.15559	5.66111	4.37643	6.95919	4.04405	5.34751	-6.64386	6.03783	-6.64386	4.23611	-6.64386	4.60642	6.62142	4.74595	-6.64386	3.44639	7.02027	5.51499	4.59178	-6.64386
5	hsa-miR-509-5p	2.29254e-06	4.58992e-08	65.2407	up	4.12179	4.02432	-6.64386	-6.64386	-6.64386	-6.64386	3.82851	-6.64386	-6.64386	-6.64386	7.12215	3.81269	-6.64386	3.85587	-6.64386	-6.64386	3.00582	-6.64386	7.5876	2.5793	-6.64386	2.20753	-6.64386	2.17715	1.44478	3.46351	4.07783	-6.64386	2.21888	3.87064	3.37997	5.42432	-6.64386	2.57839	-6.64386	4.7497	-6.64386	1.91587	-6.64386	2.06788	3.3318	2.92104	2.94589	-6.64386
6	hsa-miR-513b	1.0802e-05	3.1302e-07	61.2597	up	5.92732	6.2692	-6.64386	-6.64386	-6.64386	-6.64386	5.56217	-6.64386	-6.64386	-6.64386	7.6351	4.65357	-6.64386	4.0558	-6.64386	-6.64386	2.39284	-6.64386	7.39811	2.9814	-6.64386	3.69938	-6.64386	3.20753	2.93663	3.9991	4.15299	-6.64386	-6.64386	4.49489	4.62628	5.45851	-6.64386	-6.64386	-6.64386	5.4919	-6.64386	-6.64386	-6.64386	2.80484	3.68913	3.72839	3.06006	-6.64386
7	hsa-miR-509-3-5p	3.46318e-06	7.48104e-08	55.9232	up	4.95631	3.74426	1.31554	-6.64386	-6.64386	3.6211	3.3836	-6.64386	-6.64386	-6.64386	6.4919	3.97652	-6.64386	3.26112	-6.64386	-6.64386	2.17985	-6.64386	6.52895	2.32653	-6.64386	2.37745	-6.64386	2.37745	-6.64386	2.80385	3.25886	-6.64386	1.69532	3.45867	4.37997	4.75933	-6.64386	1.96834	-6.64386	5.86558	-6.64386	1.83341	-6.64386	2.434	3.39219	2.78893	2.72632	-6.64386
8	hsa-miR-145-5p	0.000130828	6.27255e-06	54.3167	up	5.11464	2.10956	9.00087	-6.64386	-6.64386	-6.64386	5.28715	6.42382	6.67024	6.14639	5.30462	7.40978	-6.64386	-6.64386	3.66243	-6.64386	2.11273	5.91041	5.43707	2.19821	4.63379	-6.64386	-6.64386	-6.64386	-6.64386	-6.64386	3.3123	-6.64386	-6.64386	4.83341	6.5886	3.22821	-6.64386	6.10843	6.1038	-6.64386	2.89147	4.38257	6.45199	4.74595	-6.64386	3.432	2.97944	7.94774
9	hsa-miR-146a-5p	3.50358e-10	5.53779e-13	36.3224	up	1.0099	0.985767	-4.21723	-3.66633	-6.64386	-6.44142	0.75525	1.26715	0.902034	0.680086	1.24615	0.740482	1.28929	0.909741	-0.438944	0.552894	0.841362	0.0653838	-0.256682	0.233533	0.426201	0.658126	0.181775	0.196682	0.536398	0.442993	0.536455	0.672175	-0.543784	0.422394	1.33045	1.10348	0.849041	-0.174031	1.0026	1.68511	1.09693	0.377159	-2.21137	-0.0203397	0.239234	-2.31681	0.382166	0.195626
10	hsa-miR-508-3p	7.56505e-05	3.02921e-06	31.9086	up	4.93521	5.12659	-6.64386	-6.64386	-6.64386	-6.64386	4.71177	-6.64386	-6.64386	-6.64386	7.14027	4.24362	-6.64386	3.83624	-6.64386	-6.64386	-6.64386	-6.64386	7.01438	1.90123	-6.64386	2.48055	-6.64386	2.32301	2.1172	3.32468	3.02279	-6.64386	-6.64386	4.01065	3.34895	5.20423	-6.64386	-6.64386	-6.64386	4.96834	-6.64386	-6.64386	-6.64386	1.48291	2.44544	2.6435	2.76531	-6.64386
11	hsa-miR-506-3p	0.000147486	7.38208e-06	27.6914	up	3.95268	3.76737	-6.64386	-6.64386	-6.64386	-6.64386	3.3829	-6.64386	-6.64386	-6.64386	6.74049	4.23001	-6.64386	3.66878	-6.64386	-6.64386	2.33512	-6.64386	7.02639	2.01987	-6.64386	2.57676	-6.64386	2.082	2.05949	3.5155	3.70086	-6.64386	-6.64386	3.31749	2.65827	5.0333	-6.64386	-6.64386	-6.64386	4.04729	-6.64386	2.70015	-6.64386	-6.64386	2.48897	2.21382	2.31786	-6.64386
12	hsa-miR-513c-5p	0.000155899	7.96743e-06	26.9303	up	4.76865	4.82379	-6.64386	-6.64386	-6.64386	-6.64386	4.35932	-6.64386	-6.64386	-6.64386	6.48562	3.52014	-6.64386	3.62369	-6.64386	-6.64386	2.04234	-6.64386	6.54118	1.85941	-6.64386	2.37745	-6.64386	1.94449	1.76671	3.18718	3.16029	-6.64386	-6.64386	3.27646	3.6198	4.66878	-6.64386	-6.64386	-6.64386	4.26846	-6.64386	-6.64386	-6.64386	-6.64386	2.82615	2.1537	1.92881	-6.64386
13	hsa-miR-4731-5p	0.000147486	7.28783e-06	24.1787	up	-6.64386	-6.64386	-6.64386	-6.64386	2.5385	-6.64386	-6.64386	1.71865	1.92987	1.88011	2.03873	1.5533	2.39718	2.73388	-6.64386	1.77958	1.8497	2.45815	2.04475	1.90123	2.45546	2.57676	2.44833	2.26642	-6.64386	1.98072	2.33829	1.51183	-6.64386	2.06788	2.41035	2.21227	-6.64386	-6.64386	-6.64386	2.201	-6.64386	1.74595	-6.64386	-6.64386	2.18588	1.99142	-6.64386	1.63365
14	hsa-miR-508-5p	6.87853e-07	9.42264e-09	21.5963	up	1.9548	1.60638	-6.64386	-6.64386	-6.64386	1.29321	1.5117	-0.116173	-0.0880268	0.381594	3.18375	0.348167	1.33393	0.975476	-6.64386	0.917407	1.36263	0.353773	3.50696	0.44893	0.492198	0.551091	0.75997	0.492198	-0.226158	1.04608	1.35476	-6.64386	0.406256	0.475403	-6.64386	1.733	-6.64386	-6.64386	0.0229638	2.44678	-6.64386	0.837973	-6.64386	0.146095	1.09871	0.691131	-6.64386	-6.64386
15	hsa-miR-363-3p	0.00108096	8.31511e-05	17.0023	up	1.6704	4.03282	-6.64386	0.396108	-6.64386	-6.64386	5.6348	-6.64386	3.95029	3.10377	4.13384	5.70607	-6.64386	-6.64386	5.26628	-6.64386	4.25238	-6.64386	6.0304	6.12485	-6.64386	-0.370593	-6.64386	0.76691	5.33243	2.77255	1.56458	-6.64386	4.76394	3.25529	5.94701	6.6254	0.351426	2.98653	-6.64386	-6.64386	3.53266	3.01958	-0.462224	3.37207	0.590045	5.83621	5.82874	-6.64386
16	hsa-miR-551b-3p	0.00279308	0.000275187	13.1025	up	-6.64386	-6.64386	-6.64386	-6.64386	-6.64386	-6.64386	-6.64386	2.74366	-6.64386	-6.64386	7.19331	-6.64386	-6.64386	2.13827	2.99388	-6.64386	4.07797	4.31341	6.92273	-6.64386	2.71003	-6.64386	1.72041	-6.64386	-6.64386	2.92414	3.4013	2.53567	3.85519	2.45867	-6.64386	-6.64386	-6.64386	5.07797	2.40724	1.93182	-6.64386	-6.64386	-6.64386	4.51854	3.49886	-6.64386	-6.64386	-6.64386
17	hsa-miR-4708-3p	0.00108608	8.75505e-05	12.2426	up	2.31433	-6.64386	-6.64386	2.80871	-6.64386	-6.64386	-6.64386	-6.64386	2.21227	2.50355	1.93182	2.12362	-6.64386	2.93182	-6.64386	2.97513	-6.64386	-6.64386	-6.64386	2.16426	3.22248	2.92635	3.34977	3.26642	2.05949	-6.64386	2.9572	2.73422	-6.64386	2.03546	-6.64386	2.44833	1.98299	-6.64386	2.28681	2.4013	-6.64386	2.20538	1.51183	2.62042	2.66868	1.72839	1.78442	-6.64386
18	hsa-miR-510	0.00186919	0.000169389	11.3365	up	2.9569	3.32335	-6.64386	-6.64386	-6.64386	-6.64386	2.9648	-6.64386	-6.64386	-6.64386	5.96608	2.81269	-6.64386	2.45377	-6.64386	-6.64386	2.275	-6.64386	6.82736	-6.64386	-6.64386	-6.64386	-6.64386	-6.64386	-6.64386	2.90478	2.99037	-6.64386	-6.64386	2.24845	2.28481	4.02419	-6.64386	-6.64386	-6.64386	3.9132	-6.64386	-6.64386	-6.64386	-6.64386	2.45319	2.506	-6.64386	-6.64386
19	hsa-miR-584-3p	9.6671e-05	4.02371e-06	10.3617	up	0.337103	0.248241	-0.394061	3.02022	-6.64386	1.51221	0.375817	1.38456	1.09279	1.06351	1.22936	1.41022	-6.64386	1.70969	2.22171	-6.64386	0.663951	1.16781	1.18094	1.31882	-6.64386	0.357517	-0.0364889	-0.134336	1.25773	0.9157	-0.0560416	0.997781	0.523382	0.211439	1.65344	1.60737	0.989046	0.963511	0.695098	0.174913	-6.64386	0.989046	0.240351	1.70176	-6.64386	-6.64386	0.662236	-6.64386
20	hsa-miR-5701	0.00883848	0.00119678	10.0156	up	-6.64386	-6.64386	2.31554	-6.64386	-6.64386	-6.64386	-6.64386	-6.64386	4.17162	3.95606	-6.64386	4.3544	-6.64386	5.29387	-6.64386	2.80266	3.96834	3.15252	-6.64386	4.75494	1.94449	2.23728	3.91024	1.87049	-6.64386	3.48974	2.0545	2.58222	-6.64386	3.8798	-6.64386	-6.64386	-6.64386	-6.64386	-6.64386	-6.64386	-6.64386	2.91587	1.92686	-6.64386	3.73164	1.6435	3.12146	-6.64386
21	hsa-miR-4655-3p	0.00796562	0.00103242	9.83113	up	1.68639	1.80258	-6.64386	3.2372	2.12549	2.79299	-6.64386	-6.64386	1.72041	2.16251	1.5533	-6.64386	3.37643	1.69081	-6.64386	2.52582	1.67461	2.16864	-6.64386	-6.64386	-6.64386	-6.64386	2.275	-6.64386	-6.64386	1.60221	2.02279	-6.64386	2.31003	-6.64386	2.49781	-6.64386	2.06788	-6.64386	-6.64386	1.89434	2.46924	1.99388	-6.64386	1.96834	2.59262	1.80856	-6.64386	-6.64386
22	hsa-miR-3909	0.00177931	0.000160072	9.59168	up	1.62237	-6.64386	-6.64386	3.38881	2.38155	3.01019	-6.64386	-6.64386	2.50177	2.02821	-6.64386	1.50891	3.37643	1.7757	-6.64386	1.77958	2.275	2.10305	2.00999	2.16426	1.52946	2.082	2.24398	-6.64386	-6.64386	1.64952	1.77886	-6.64386	1.98072	-6.64386	-6.64386	2.17985	2.52356	1.76481	2.57998	-6.64386	-6.64386	2.93577	-6.64386	-6.64386	2.21894	-6.64386	-6.64386	2.04868
23	hsa-miR-514a-5p	0.00408493	0.000443702	8.8148	up	3.31105	3.08094	-6.64386	-6.64386	-6.64386	-6.64386	2.21131	-6.64386	-6.64386	-6.64386	6.47614	2.86646	-6.64386	3.4013	-6.64386	-6.64386	2.92987	-6.64386	6.40231	2.29551	-6.64386	-6.64386	-6.64386	-6.64386	1.99937	3.10471	2.59703	-6.64386	-6.64386	2.50676	-6.64386	4.5846	-6.64386	-6.64386	-6.64386	2.69081	-6.64386	-6.64386	-6.64386	-6.64386	1.96605	1.506	-6.64386	-6.64386
24	hsa-miR-3937	7.2749e-05	2.8747e-06	8.55676	up	0.287374	-0.239876	0.101121	-6.64386	-6.64386	-6.64386	-0.0107781	-6.64386	0.869747	1.41863	-0.246073	1.43585	0.242148	0.732553	-6.64386	2.22914	0.988392	0.719205	0.479842	0.315556	0.928019	0.52526	0.988392	1.35686	0.395567	0.548263	0.943304	0.75427	-0.330431	0.403429	-6.64386	0.910389	-6.64386	0.098016	-0.108599	0.421351	-6.64386	-0.104718	0.379875	0.935924	1.0088	0.619158	0.0801079	0.139123
25	hsa-miR-4321	0.00867429	0.00116998	8.39998	up	-6.64386	-6.64386	1.53793	-6.64386	-6.64386	-6.64386	1.49959	1.95512	2.21227	1.99259	1.7757	3.23683	-6.64386	2.96834	3.7278	2.63274	-6.64386	1.84671	2.51042	2.32653	1.94449	2.5533	2.21227	3.61125	1.35167	-6.64386	1.99037	2.73422	1.78279	1.53022	2.80266	2.50177	-6.64386	1.8497	-6.64386	1.89434	2.37997	-6.64386	2.89034	-6.64386	-6.64386	-6.64386	2.02835	-6.64386
26	hsa-miR-3184-5p	0.00142268	0.000122929	8.29451	up	1.04573	0.801649	1.027	-6.64386	-6.64386	1.18906	1.2914	0.326966	-0.00636672	0.126744	-6.64386	-6.64386	-6.64386	-0.335624	-6.64386	-6.64386	-0.261624	-6.64386	-0.376906	-6.64386	1.45452	-0.0282654	-6.64386	-0.269273	1.1524	1.18535	-0.405298	1.57559	0.713285	1.5823	1.13708	-0.128357	0.809715	0.0321075	0.957744	0.592822	1.65733	0.667696	0.450062	1.32629	0.824304	0.277583	0.272687	2.06665
27	hsa-miR-146a-3p	0.00623116	0.000735395	8.1444	up	-6.64386	3.57599	-6.64386	-6.64386	-6.64386	-6.64386	-6.64386	-6.64386	-6.64386	-6.64386	-6.64386	5.63303	-6.64386	-6.64386	3.36654	-6.64386	3.9778	1.58368	4.36668	-6.64386	2.62257	-6.64386	2.36427	-6.64386	5.31822	3.90478	-6.64386	3.15953	-6.64386	-6.64386	-6.64386	-6.64386	-6.64386	3.88029	-6.64386	-6.64386	2.18294	-6.64386	-6.64386	-6.64386	-6.64386	-6.64386	2.02835	-6.64386
28	hsa-miR-654-5p	0.00993805	0.00138593	7.69916	up	2.05811	-6.64386	2.40865	-6.64386	-6.64386	-6.64386	-6.64386	2.20273	-6.64386	2.50355	-6.64386	1.75684	-6.64386	2.83624	-6.64386	3.18294	-6.64386	1.63098	-6.64386	1.81634	2.17715	2.26642	2.30538	2.26642	1.65423	-6.64386	1.70086	1.85286	1.60221	2.45867	1.95467	-6.64386	-6.64386	-6.64386	-6.64386	-6.64386	-6.64386	2.41837	1.6924	-6.64386	1.67096	-6.64386	1.58089	-6.64386
29	hsa-miR-140-5p	0.00278924	0.00027334	7.661	up	2.13719	0.580283	0.755263	-6.64386	-6.64386	-6.64386	0.743652	0.668376	2.64604	-0.000643961	2.18456	0.64496	-6.64386	1.02822	4.1655	-6.64386	0.814644	1.5662	1.38712	1.46521	-0.161213	-0.463776	0.153446	-6.64386	0.179467	0.0944073	-6.64386	0.312143	0.43001	0.712074	1.02198	1.77158	-6.64386	2.21903	-6.64386	0.881999	-6.64386	2.18734	0.419059	4.44852	-6.64386	-0.108723	2.79119	0.0189246
30	hsa-miR-3972	0.00261549	0.000253556	7.43208	up	-6.64386	-6.64386	1.73057	2.4612	-6.64386	-6.64386	-6.64386	-6.64386	2.00582	-6.64386	1.7757	-6.64386	-6.64386	2.10584	-6.64386	2.52582	1.76481	2.26175	1.60663	-6.64386	-6.64386	-6.64386	2.14668	-6.64386	-6.64386	1.64952	1.99037	-6.64386	-6.64386	-6.64386	-6.64386	2.24398	-6.64386	-6.64386	-6.64386	1.7757	-6.64386	1.65284	-6.64386	1.62042	-6.64386	-6.64386	-6.64386	-6.64386
31	hsa-miR-593-5p	4.55462e-05	1.70378e-06	7.19713	up	1.19024	-0.462958	-0.24198	2.42311	-6.64386	-6.64386	0.160991	0.168744	2.3194	1.11314	0.147791	0.825863	1.41083	1.3743	-0.0746015	1.14234	1.93549	1.02616	0.554353	1.31597	0.783869	-0.23451	-0.377671	0.180527	0.511754	-0.447156	0.365737	0.439738	0.334204	-0.107023	0.464264	0.00419989	0.22238	0.0697883	-6.64386	-0.0366337	-6.64386	0.557667	-0.408259	0.825863	-0.0526829	-0.151054	0.348213	-6.64386
32	hsa-miR-218-2-3p	0.000774362	5.43227e-05	7.18456	up	0.753784	0.191496	-0.345332	1.91128	1.5813	-6.64386	-0.0172472	0.199752	-0.171067	0.00157192	-6.64386	0.354394	1.14196	-0.0226755	-6.64386	0.518865	0.594467	0.30468	0.101992	-6.64386	-0.00588053	0.033648	0.24397	0.283626	-6.64386	0.45154	-6.64386	0.0160181	0.481913	0.0255796	0.274939	0.207444	0.998203	0.207444	-6.64386	0.0574947	0.114474	0.620002	0.0544922	-0.177954	0.282261	-0.0699814	-6.64386	0.683271
33	hsa-miR-138-5p	0.00126862	0.000105885	7.18439	up	0.644178	0.390801	2.58545	-6.64386	-6.64386	-6.64386	-2.15003	1.00981	2.69195	2.66615	1.92953	-0.396174	-6.64386	0.804946	0.993342	-0.601046	1.83296	0.954708	2.53942	0.155292	0.669389	-0.073703	-0.149623	-1.65867	-0.53306	1.52484	0.0701547	0.441541	2.15642	-0.99301	2.53646	2.43149	-6.64386	0.652777	0.144014	0.123475	0.0229856	0.898813	0.808035	-0.559357	1.09911	-0.861674	0.666459	0.203818
34	hsa-miR-4722-3p	0.00678937	0.000818416	7.17931	up	2.66073	1.69492	1.83491	-6.64386	-6.64386	3.24636	1.60697	1.67732	2.21227	-6.64386	2.16997	-6.64386	-6.64386	-6.64386	-6.64386	-6.64386	2.07797	2.16864	2.176	1.77194	1.87049	1.62257	2.30538	-6.64386	1.73018	1.82461	-6.64386	-6.64386	2.05287	-6.64386	-6.64386	1.8497	-6.64386	-6.64386	-6.64386	1.73388	1.91285	-6.64386	-6.64386	2.19073	1.65486	1.76903	-6.64386	2.25032
35	hsa-miR-658	0.0109711	0.00160694	6.93055	up	1.7444	-6.64386	1.96323	-6.64386	-6.64386	-6.64386	1.94136	-6.64386	-6.64386	2.82041	-6.64386	2.9183	-6.64386	4.03873	-6.64386	3.94432	-6.64386	-6.64386	1.65244	1.9814	3.39075	2.68866	2.74278	3.26642	2.27767	-6.64386	2.70086	2.6273	-6.64386	2.13061	2.18294	2.69769	-6.64386	-6.64386	-6.64386	1.73388	-6.64386	2.60393	2.21965	-6.64386	1.63285	1.76903	2.26442	-6.64386
36	hsa-miR-3944-3p	0.0102029	0.00144066	6.72038	up	1.80463	-6.64386	1.86808	2.41794	3.1906	2.84963	-6.64386	1.91113	1.67461	1.88011	-6.64386	-6.64386	2.39718	1.60061	-6.64386	2.07331	-6.64386	2.26175	1.60663	-6.64386	-6.64386	-6.64386	-6.64386	-6.64386	1.35167	2.08764	-6.64386	-6.64386	2.08764	1.57602	2.03484	2.17985	-6.64386	-6.64386	-6.64386	1.96834	-6.64386	-6.64386	-6.64386	-6.64386	-6.64386	1.6435	-6.64386	2.6094
37	hsa-miR-4539	0.0211221	0.00340536	6.61545	up	-6.64386	-6.64386	-6.64386	3.67659	3.58758	-6.64386	1.87476	1.64674	-6.64386	1.75812	-6.64386	-6.64386	2.94033	-6.64386	-6.64386	-6.64386	-6.64386	-6.64386	-6.64386	1.81634	2.04883	1.62257	-6.64386	-6.64386	-6.64386	-6.64386	1.48513	2.33286	2.08764	2.19073	2.03484	2.07797	2.98299	-6.64386	2.35458	1.81634	-6.64386	1.99388	1.64933	-6.64386	1.98297	-6.64386	1.5365	-6.64386
38	hsa-miR-146b-5p	9.65753e-07	1.42472e-08	6.57751	up	1.1537	1.26312	-2.17661	-6.64386	-6.64386	-6.64386	2.14582	1.89408	1.3915	2.49039	2.75954	3.1	-0.862784	2.1061	0.167804	1.96906	1.19832	-0.0884435	-1.13311	1.65741	2.70519	2.13418	2.15286	2.31585	2.50552	-0.131747	1.41801	3.88318	-1.21855	3.33567	2.45966	1.81073	1.75327	0.634516	0.962596	2.30157	2.00881	0.681934	-1.20122	1.48381	1.10713	-1.34871	1.10124	0.252865
39	hsa-miR-362-3p	0.000201844	1.08473e-05	6.51488	up	1.04944	0.0313036	-0.525385	-6.64386	-6.64386	-6.64386	0.630247	1.57019	2.12486	-0.0096138	2.97773	3.32359	-6.64386	2.17685	2.12047	0.820269	0.314762	1.32772	3.46712	1.72993	1.41436	1.34565	-6.64386	-0.763977	0.94986	0.190135	1.59691	1.19928	1.24076	2.37201	1.75316	3.2733	-6.64386	1.75837	0.105809	1.87613	0.891352	1.01837	-0.781607	1.20834	-6.64386	0.0520995	2.07695	-6.64386
40	hsa-miR-501-3p	6.87853e-07	9.19084e-09	6.4625	up	-0.0414885	-0.393542	-6.64386	0.566726	0.707267	-6.64386	0.990683	0.24985	1.21105	0.393117	1.36887	1.24259	1.01273	1.35755	-0.153083	0.592234	0.81791	1.01395	0.817837	0.851952	0.914878	0.884182	0.551394	0.453547	0.489164	0.27576	0.792551	0.414856	0.32467	1.25268	-0.407766	0.982029	0.415938	-0.00254104	1.01469	1.04129	0.191696	1.58735	-6.64386	-0.70152	0.679057	-0.0345801	-0.249195	-6.64386
41	hsa-miR-3907	7.03771e-06	1.92814e-07	6.43762	up	0.407779	-0.229061	0.0397119	1.44172	0.555098	2.10411	-0.00356573	-0.507566	0.35148	0.513231	-0.270008	0.979512	0.847438	-0.345957	-6.64386	-0.128513	1.1768	0.474963	0.151053	1.04585	0.303386	0.064599	0.472786	-0.221705	0.0758458	0.22142	0.373507	0.310004	0.643246	-0.671603	-6.64386	-0.196008	0.906695	-0.311485	0.341514	0.199477	0.813384	0.829528	0.0469693	1.28109	1.0126	0.279927	-0.417401	0.279819
42	hsa-miR-3189-5p	0.0101222	0.0014186	6.37765	up	-6.64386	-6.64386	1.45304	-6.64386	-6.64386	3.05091	-6.64386	-6.64386	-6.64386	1.67066	1.89434	-6.64386	2.94033	-6.64386	-6.64386	1.77958	2.00582	-6.64386	-6.64386	-6.64386	1.71003	1.62257	1.80788	-6.64386	1.39898	-6.64386	1.70086	-6.64386	1.78279	-6.64386	-6.64386	-6.64386	2.02606	2.00582	1.75292	1.93182	-6.64386	2.1035	-6.64386	1.53022	1.7844	-6.64386	-6.64386	-6.64386
43	hsa-miR-199b-5p	0.0105531	0.00151792	6.02279	up	1.61545	-6.64386	6.12803	-6.64386	-6.64386	-6.64386	-6.64386	-6.64386	-6.64386	-6.64386	4.36751	-6.64386	-6.64386	-6.64386	6.67195	-6.64386	-6.64386	4.89111	6.60226	-6.64386	2.20753	-6.64386	-6.64386	-6.64386	-6.64386	-6.64386	2.46167	-6.64386	-6.64386	4.13827	-6.64386	-6.64386	-6.64386	3.73164	-6.64386	-6.64386	-6.64386	-6.64386	-6.64386	-6.64386	2.3167	2.1537	2.39448	2.6094
44	hsa-miR-4436b-5p	0.0294359	0.00508692	5.61163	up	2.20366	3.15318	1.86808	3.30771	2.6478	-6.64386	1.56636	1.85858	2.00582	1.91859	2.31884	-6.64386	-6.64386	-6.64386	-6.64386	-6.64386	-6.64386	2.16864	-6.64386	1.90123	1.71003	1.75185	2.04234	-6.64386	-6.64386	-6.64386	1.70086	1.60494	-6.64386	-6.64386	-6.64386	1.72041	2.02606	-6.64386	-6.64386	1.85587	1.99531	2.30054	-6.64386	-6.64386	-6.64386	-6.64386	1.49069	-6.64386
45	hsa-miR-548q	0.00495142	0.000560883	5.54703	up	4.72457	2.61285	-6.64386	-6.64386	0.834807	-6.64386	1.82711	1.20804	0.391592	1.15897	0.479862	-6.64386	-6.64386	1.44884	-6.64386	1.5961	-6.64386	-6.64386	-6.64386	-6.64386	1.95671	-0.0541792	1.06536	1.18683	-0.188897	1.66068	0.0951987	1.65198	-6.64386	1.82067	-6.64386	-6.64386	1.14819	-6.64386	0.459659	0.856011	-6.64386	-0.0209943	0.343229	-6.64386	0.595207	0.23552	0.596716	-6.64386
46	hsa-miR-498	0.0112296	0.00165071	5.40665	up	0.613397	0.350781	-6.64386	-6.64386	-6.64386	-6.64386	-0.452266	-0.443535	0.703961	0.734379	-0.370039	-0.682629	-6.64386	1.46646	-6.64386	1.2495	0.744603	-0.424554	-6.64386	-0.0518633	1.23172	1.14926	1.40757	1.79876	-6.64386	1.38248	1.59465	0.240561	-0.16501	0.28827	-0.320352	-0.0330041	0.31642	-6.64386	0.639657	1.15889	1.07197	0.300653	0.187122	0.407568	0.882102	0.945225	-0.702349	0.335907
47	hsa-miR-4781-5p	0.0140028	0.00213214	5.30543	up	-6.64386	-6.64386	-6.64386	-6.64386	-6.64386	-6.64386	-6.64386	2.64941	-6.64386	1.67066	-6.64386	1.5533	-6.64386	2.73388	-6.64386	3.12916	-6.64386	-6.64386	-6.64386	-6.64386	2.29499	2.29499	-6.64386	2.73109	-6.64386	4.05287	2.41358	2.1285	-6.64386	-6.64386	-6.64386	-6.64386	-6.64386	-6.64386	-6.64386	-6.64386	-6.64386	-6.64386	-6.64386	-6.64386	-6.64386	-6.64386	-6.64386	-6.64386
48	hsa-miR-5587-5p	0.00038008	2.30291e-05	5.27144	up	-0.0224836	-6.64386	-6.64386	0.980069	0.673864	-6.64386	-0.431996	-0.234959	0.398287	0.30044	-0.0828888	-0.422026	0.969234	0.583374	-6.64386	1.09608	0.0221385	-0.406152	-6.64386	0.273967	1.44652	1.02791	1.26197	1.25235	-6.64386	0.373196	1.12356	-0.188496	0.325102	0.205803	-6.64386	0.139975	1.17758	-6.64386	0.91349	0.885402	0.405409	1.49308	-0.647927	-0.589377	1.1391	0.433706	-6.64386	0.356534
49	hsa-miR-501-5p	0.00222171	0.000207188	5.11396	up	0.382961	0.248882	-6.64386	-6.64386	-6.64386	-6.64386	1.45753	0.942831	2.28985	0.294547	2.25688	2.65403	-6.64386	2.3609	0.816581	0.366807	1.144	1.57921	2.52706	1.47383	1.23303	0.468845	-0.0182701	-6.64386	1.33615	1.66235	0.100374	0.795863	0.236747	1.81134	0.153814	2.39677	-6.64386	-0.16266	0.74349	1.25688	1.17012	1.77482	-6.64386	-6.64386	0.0345476	-0.444431	0.0493504	-6.64386
50	hsa-miR-4323	0.000931123	7.01531e-05	4.92101	up	0.862403	0.675932	-0.0118699	-6.64386	-6.64386	0.949436	0.214302	0.811122	0.487525	0.209503	1.20572	0.725824	0.925388	0.640935	-0.0371367	0.935383	0.415375	0.609908	0.521428	0.390957	0.119589	0.202051	0.684562	-6.64386	1.13974	0.0117729	1.00658	-6.64386	0.85977	0.411848	1.18914	0.684562	-6.64386	-6.64386	-6.64386	0.756412	0.48287	-6.64386	-6.64386	0.916321	0.308033	-6.64386	-6.64386	0.180709
51	hsa-miR-3944-5p	0.00190816	0.000173926	4.91233	up	-0.0734745	-6.64386	0.556597	1.91447	1.14005	1.59641	0.0418461	0.199597	0.219838	0.0899145	-0.10942	-0.0311945	1.14283	0.145837	-0.116083	0.669943	0.332313	0.610614	0.986802	-6.64386	0	0.0824621	0.258312	0	0.51611	0.0727564	0.0688344	-0.0176297	0.411558	0.187923	0.669943	0.964581	-6.64386	-6.64386	-6.64386	0.258312	-6.64386	0.205845	-6.64386	0.357848	0.430522	0.0985316	-6.64386	-0.0763835
52	hsa-miR-4665-5p	0.0470308	0.00877181	4.90829	up	-6.64386	-6.64386	-6.64386	-6.64386	3.14478	3.85263	1.72625	2.01556	-6.64386	-6.64386	-6.64386	1.50891	3.2221	-6.64386	-6.64386	2.41035	1.6273	2.23138	1.60663	-6.64386	1.57676	-6.64386	-6.64386	-6.64386	-6.64386	-6.64386	-6.64386	-6.64386	2.47668	-6.64386	-6.64386	1.67461	-6.64386	-6.64386	-6.64386	1.73388	-6.64386	1.74595	-6.64386	-6.64386	1.69704	-6.64386	-6.64386	2.04868
53	hsa-miR-4469	0.0269515	0.00455818	4.71438	up	0.128324	-6.64386	0.307695	1.74038	0.844431	2.01366	-6.64386	-6.64386	0.181342	0.131589	0.107342	-6.64386	1.92438	-6.64386	-0.0248529	-6.64386	0.955066	0.738108	-6.64386	0.636228	0.338752	0.129299	1.08513	-6.64386	-6.64386	0.787017	0.592257	-6.64386	0.693908	-6.64386	-6.64386	-6.64386	1.20021	-6.64386	0.35332	0.707734	1.87127	1.36121	-6.64386	0.440308	1.08034	0.660429	-6.64386	0.51889
54	hsa-miR-628-3p	0.0202504	0.0032328	4.67949	up	2.06426	0.34417	0.545545	0.903429	-6.64386	-6.64386	0.877551	0.510874	1.02237	0.0850947	0.761287	0.70994	-6.64386	0.888666	-0.35419	-6.64386	-6.64386	0.228724	0.268505	-6.64386	1.12446	-0.115003	-6.64386	-0.197465	1.1372	1.83222	-6.64386	1.25203	0.311391	0.526511	0.672777	0.513359	-6.64386	-0.28019	-6.64386	-0.35419	-6.64386	-6.64386	0.580085	0.449889	0.251159	0.215175	0.818826	1.85268
55	hsa-miR-3619-3p	0.00893136	0.00121406	4.41414	up	0.320403	0.331947	0.000694643	2.66388	0.372971	1.17139	0.397703	0.451646	-6.64386	0.297475	-0.11909	-6.64386	1.20284	-6.64386	0.0160697	-6.64386	-6.64386	0.337549	0.056859	-6.64386	-0.0985426	-0.236046	-6.64386	-6.64386	0.0368284	0.139273	-6.64386	1.06825	0.884016	0.202838	0.189163	0.0841937	1.26055	-0.000695149	-0.0118346	0.202838	0.84124	0.302374	0.087361	0.132449	0.0257004	0.081532	-0.141545	0.633678
56	hsa-miR-20b-3p	0.0301731	0.00526201	4.28635	up	-6.64386	1.89948	-6.64386	-6.64386	-6.64386	-6.64386	2.91407	-6.64386	-6.64386	-6.64386	-6.64386	3.07877	-6.64386	-6.64386	2.65284	-6.64386	-6.64386	-6.64386	2.38036	3.45844	-6.64386	-6.64386	-6.64386	-6.64386	2.74856	-6.64386	-6.64386	-6.64386	2.12159	-6.64386	3.23477	3.44833	-6.64386	-6.64386	-6.64386	-6.64386	2.11079	-6.64386	-6.64386	-6.64386	-6.64386	1.72839	2.72632	-6.64386
57	hsa-miR-584-5p	1.99636e-06	3.68138e-08	4.17292	up	-0.0479923	0.411712	-0.954953	-1.25762	-0.111688	-6.64386	-0.675206	2.04569	2.23349	2.28723	2.42966	1.4154	-1.74259	2.23505	2.61888	-0.166246	2.36286	2.81176	1.47084	2.25162	1.94535	-0.313922	1.51999	-0.322967	0.485571	2.50165	-0.055055	1.84437	0.425591	-0.256128	1.06282	0.925522	-0.812028	0.871388	2.14746	1.82679	0.181677	2.81733	0.785312	1.91566	0.563118	-0.00825717	0.631226	0.67291
58	hsa-miR-3194-3p	0.00281164	0.000282942	4.12777	up	2.19808	0.135953	0.654285	2.04888	0.497745	2.68014	0.556485	0.45094	-0.5258	-0.488091	-0.207483	-6.64386	0.90433	-6.64386	-0.734731	-6.64386	-0.5258	0.0744288	-0.00881476	-0.304345	1.04878	-6.64386	-0.133483	-0.23133	0.175845	1.52592	-0.429876	0.928578	1.23047	0.260547	-0.420831	0.0889094	0.246969	-0.00223846	0.178076	0.100639	0.533366	0.747662	0.358722	0.00223507	0.571362	-0.602713	0.575684	2.20164
59	hsa-miR-1914-5p	0.00429963	0.000475452	4.03187	up	0.0173435	-6.64386	-6.64386	-6.64386	-6.64386	1.45474	-6.64386	-0.0678117	-0.0750254	0.474684	-0.28653	-0.243461	1.31071	0.689223	-6.64386	1.02994	0.306845	0.00687836	-6.64386	-0.0234952	0.306295	0.17505	0.989105	0.564093	-6.64386	0.213041	0.84085	-6.64386	0.527915	-0.134526	0.629406	0.404142	0.0987606	0.00986346	0.112647	0.664561	0.509112	0.33238	-6.64386	-0.263809	0.307263	0.344237	-6.64386	0.410484
60	hsa-miR-596	0.000387828	2.39072e-05	4.02502	up	0.048813	-0.466252	-6.64386	-6.64386	-6.64386	-6.64386	0.114971	0.172012	0.218927	0.361819	0.484413	-0.181022	0.984595	0.144926	-6.64386	-0.0428858	0.359105	0.233015	-0.106208	0.1476	0.715823	0.949313	0.69168	0.791772	-0.386015	0.00539086	0.681526	-0.263333	0.279566	0.132253	-0.00541116	0.558413	0.144325	-6.64386	-6.64386	0.311576	-6.64386	0.819577	-0.423797	0.0144161	0.47194	0.00647264	-0.492238	-6.64386
61	hsa-miR-4665-3p	0.000511431	3.25667e-05	4.01017	up	0.408096	-0.105309	-0.377409	1.40158	1.39491	1.86028	-0.106051	0.40322	0.172519	0.902985	0.407846	-0.0706941	1.26253	1.06681	-6.64386	1.52211	0.321382	0.795155	0.0728333	0.159919	0.760563	0.136072	1.40384	0.358464	0.255966	-6.64386	0.918911	-0.46652	1.0833	-0.40797	0.368636	1.44337	-0.00357996	-0.0291149	-0.170777	0.841743	-0.158611	0.844417	-6.64386	0.176993	0.389358	-0.472349	-6.64386	-0.0592994
62	hsa-miR-557	0.00255919	0.000245401	3.97865	up	0.20205	-6.64386	-0.325355	-6.64386	-6.64386	-6.64386	-6.64386	-6.64386	1.06658	1.29923	-0.0875877	0.795373	0.49208	1.15817	-6.64386	1.60596	1.50099	-0.0990345	-6.64386	1.2837	1.41749	1.16867	1.16091	1.43171	-0.170577	0.762776	1.35415	0.385509	0.0414921	0.172171	-6.64386	0.529555	-6.64386	0.142532	1.18898	0.849218	1.19092	1.24022	-0.0884225	0.172171	1.42609	0.780217	-0.117335	-0.00724582
63	hsa-miR-3677-5p	0.0468729	0.00870441	3.97065	up	1.74994	-6.64386	-6.64386	-6.64386	2.75668	3.71968	1.59124	1.97328	1.76481	-6.64386	1.89434	-6.64386	2.51583	-6.64386	-6.64386	2.18294	-6.64386	1.88624	-6.64386	-6.64386	-6.64386	-6.64386	-6.64386	-6.64386	-6.64386	-6.64386	1.43783	-6.64386	2.21888	-6.64386	2.11079	-6.64386	-6.64386	-6.64386	-6.64386	1.69081	-6.64386	-6.64386	-6.64386	-6.64386	-6.64386	-6.64386	-6.64386	1.63365
64	hsa-miR-646	0.0283586	0.00485593	3.96194	up	-6.64386	-6.64386	1.65657	-6.64386	2.11622	2.92909	-6.64386	1.60594	-6.64386	1.75812	-6.64386	-6.64386	2.2679	-6.64386	-6.64386	-6.64386	1.6273	2.10305	-6.64386	1.9814	-6.64386	-6.64386	-6.64386	-6.64386	-6.64386	-6.64386	-6.64386	-6.64386	1.64952	-6.64386	-6.64386	-6.64386	-6.64386	-6.64386	-6.64386	-6.64386	-6.64386	2.06788	-6.64386	-6.64386	-6.64386	-6.64386	-6.64386	-6.64386
65	hsa-miR-602	4.34833e-05	1.55788e-06	3.92917	up	2.13703	0.358472	-0.914195	-6.64386	-6.64386	-6.64386	0.276087	0.239407	0.509466	1.00833	0.300113	-0.410575	0.200318	0.276267	-6.64386	1.1777	-0.0330614	0.100189	0.28229	-0.183165	0.989385	0.75492	1.15762	0.703081	0.434529	0.0621417	0.55768	0.160789	0.418285	0.488811	0.133309	0.487771	-0.25098	-6.64386	-0.349956	0.300113	0.656871	1.14134	-0.212669	-0.274749	-0.574496	-0.251665	-0.314277	-6.64386
66	hsa-miR-660-5p	0.00046943	2.94321e-05	3.81679	up	1.38961	-0.276653	-0.459513	-6.64386	-6.64386	-6.64386	0.75822	1.51669	1.81337	-0.582162	2.62881	2.53737	-6.64386	1.37848	1.42754	0.345151	0.274946	0.86137	2.8879	1.22571	1.65515	1.05157	-1.02991	-1.63026	0.614489	-0.188266	1.24774	0.963549	1.28938	2.26702	0.828901	2.67921	-6.64386	1.37448	0.297927	2.04703	0.724564	1.30048	-0.668064	0.775329	-0.890315	0.498288	1.7431	-1.6516
67	hsa-miR-4785	0.0331943	0.00592881	3.76389	up	2.4461	-6.64386	-6.64386	2.80973	3.09111	-6.64386	-6.64386	2.20407	-6.64386	1.57755	1.7757	1.46311	-6.64386	-6.64386	-6.64386	-6.64386	-6.64386	2.23138	1.93784	-6.64386	-6.64386	-6.64386	1.6273	-6.64386	-6.64386	-6.64386	1.6184	-6.64386	2.33918	-6.64386	1.91285	1.67461	-6.64386	-6.64386	-6.64386	-6.64386	-6.64386	-6.64386	-6.64386	-6.64386	-6.64386	-6.64386	-6.64386	-6.64386
68	hsa-miR-181a-3p	0.0223087	0.00366719	3.53736	up	-6.64386	-0.415201	-6.64386	-6.64386	-6.64386	-6.64386	-6.64386	-6.64386	1.92832	0.595931	1.24706	1.52796	-6.64386	1.98941	1.98364	-6.64386	2.818	3.60206	3.67904	0.840578	-6.64386	-6.64386	2.12649	-6.64386	-0.0521837	2.19113	1.06254	-0.4066	1.04636	0.974364	0.969966	2.01422	-6.64386	2.61851	-6.64386	-6.64386	-6.64386	1.27755	1.01871	2.02017	0.00161968	-6.64386	1.89552	1.02888
69	hsa-miR-5008-5p	0.011546	0.0017033	3.40832	up	0.246204	-6.64386	-6.64386	0.369215	0.752276	-6.64386	-0.648411	-0.210577	0.121085	0.398907	0.0185153	-0.440916	1.04054	0.28155	-6.64386	0.839032	0.536123	0.311923	-0.333915	0.382833	0.67274	0.208793	0.987819	0.328092	-6.64386	-0.117	0.525968	-0.579355	0.763419	-0.410328	-6.64386	-0.463877	0.732929	0.379397	0.72372	0.67844	0.743454	1.22908	-0.457364	-0.141141	0.767454	-0.149085	-6.64386	0.00958997
70	hsa-miR-3178	1.95882e-06	3.50895e-08	3.34369	up	2.12054	1.58789	-1.09404	-1.95516	-2.89814	-1.1176	1.22123	-0.0372648	1.08057	1.41347	-0.136646	-0.0959885	0.233593	2.29971	-2.21342	2.645	-0.00466198	-0.413672	-0.302824	-0.110813	1.36089	0.228715	1.33925	0.270386	1.55816	0.363258	1.0876	0.0133845	0.377614	0.950192	1.40906	1.39416	1.0534	-0.555067	1.43787	0.673524	0.935701	1.18983	-1.0602	-1.0142	0.85243	-0.795323	-0.190038	0.477708
71	hsa-miR-500b	4.13717e-06	9.15496e-08	3.30677	up	0.288773	0.0508791	-1.32422	-6.64386	-6.64386	-6.64386	0.860639	0.930881	2.03306	-0.00776178	1.80805	2.02591	0.589479	1.90891	0.718631	0.233376	1.60301	1.45293	2.16944	1.62404	0.39871	0.411649	-0.297859	-0.513063	0.34537	1.10332	0.501348	0.444645	1.25448	1.55775	0.282844	2.05969	-0.494716	0.656338	1.19964	1.27919	1.13803	1.97085	0.368024	-0.252424	0.367528	-0.0793151	0.993956	-0.36078
72	hsa-miR-500a-3p	2.81249e-06	5.77909e-08	3.28893	up	0.724195	0.645746	-1.37618	-6.64386	-6.64386	-6.64386	1.15935	0.620885	1.84836	-0.0995167	1.60003	1.71671	0.799105	1.98497	0.689823	0.901583	1.26925	1.67386	1.9429	1.07285	0.822945	1.47096	-0.570596	-0.689505	0.724725	0.524607	0.360221	0.472189	1.09669	1.45261	0.826729	1.92079	-0.232121	0.128235	0.0828619	1.56429	1.53959	2.02941	-1.09416	0.165175	0.10368	-0.215464	1.03178	-0.718583
73	hsa-miR-4467	1.45067e-05	4.58588e-07	3.26978	up	3.62801	1.25709	-0.792902	-6.64386	-0.544289	0.744139	0.727626	-0.703618	0.196938	1.15717	0.460807	0.660999	1.0823	1.40422	-1.26938	3.22474	-0.272547	-0.557183	-0.340524	0.100911	1.80568	0.452727	1.68522	0.951533	1.00877	0.571777	0.579002	0.977625	-0.712676	0.663983	0.507022	0.670869	0.799782	-0.0660966	0.79729	0.760367	0.0627196	0.780468	-0.205821	0.871308	0.431687	0.191109	-0.0276225	-0.0359085
74	hsa-miR-1914-3p	0.000583796	3.84481e-05	3.16694	up	0.84823	-0.215937	-6.64386	-6.64386	-6.64386	1.04037	0.162662	0.00552073	-0.00404295	0.83658	-0.348133	-0.0185101	1.37572	0.693688	-6.64386	1.57626	0.338845	0.179741	-6.64386	-0.180782	0.669841	0.649082	0.569142	0.606647	-0.177798	0.0727456	0.858318	0.250848	0.742597	0.0486039	0.498262	0.0307224	-6.64386	-0.00404295	0.277045	0.734329	-0.047172	0.471295	-6.64386	-0.296532	0.721261	0.271986	-0.153196	0.399634
75	hsa-miR-637	0.000532011	3.41967e-05	3.09787	up	0.392579	-0.431881	0.555582	-6.64386	-6.64386	-6.64386	-0.16426	-0.224605	0.22794	1.44353	0.336143	0.123351	-0.0181211	1.41928	-6.64386	1.82229	0.527501	-0.306673	-0.331023	0.102593	1.37217	1.37217	1.30886	1.59958	0.537268	0.36039	1.46731	0.601848	0.0259714	0.055536	0.41383	0.481697	-0.347429	-6.64386	0.303296	0.845817	-6.64386	0.507232	0.193383	0.631038	0.511361	0.815585	-0.33449	-6.64386
76	hsa-miR-3195	8.82256e-10	3.25384e-12	3.05672	up	3.20334	1.78779	-0.611726	-0.593175	-2.10032	-0.677465	1.11464	0.645115	0.318216	1.27781	0.648897	0.710931	0.295672	2.50404	-1.54265	2.68966	-0.420001	-0.587737	0.274424	-0.881703	0.340888	0.531374	1.4396	0.684737	1.54453	1.04836	0.0791164	0.00176106	0.385765	0.748118	1.63805	1.93717	0.942494	-0.0230713	1.7348	0.624602	0.538518	1.12105	-0.833354	-0.518196	-0.124052	-0.427034	-0.20699	0.313257
77	hsa-miR-612	0.0180141	0.00281886	2.96869	up	1.1808	0.450375	-0.293334	-6.64386	-6.64386	-6.64386	0.164727	-6.64386	0.132091	1.88343	-0.371594	0.520049	-6.64386	1.8146	-6.64386	2.1293	0.462737	-0.12304	-6.64386	0.678386	1.3474	0.884668	1.68761	1.3474	1.25501	0.0398861	0.942614	0.713687	-0.322684	0.172126	0.169947	0.626856	0.0337977	-6.64386	-0.0671892	0.0797859	-0.521931	0.522623	0.398485	0.283157	0.211923	-0.0794128	0.488741	-0.584033
78	hsa-miR-4654	0.0472015	0.00884477	2.91587	up	-6.64386	-6.64386	-6.64386	-6.64386	2.19642	-6.64386	-6.64386	-6.64386	-6.64386	-6.64386	-6.64386	1.90123	2.3123	-6.64386	-6.64386	2.11079	-6.64386	-6.64386	1.69683	-6.64386	-6.64386	-6.64386	-6.64386	-6.64386	-6.64386	-6.64386	-6.64386	-6.64386	-6.64386	-6.64386	1.82538	-6.64386	-6.64386	-6.64386	2.01714	1.64641	-6.64386	-6.64386	-6.64386	-6.64386	1.77588	-6.64386	-6.64386	1.63365
79	hsa-miR-152	0.00160401	0.000139443	2.90381	up	1.11043	0.44751	2.1679	-6.64386	-6.64386	-1.94476	-1.86329	1.22934	-1.56918	0.0972743	1.6565	1.22299	-6.64386	-6.64386	0.979149	-0.045497	1.25905	2.26434	3.01258	-2.5474	1.31818	0.11058	-6.64386	-0.88942	-2.01658	2.24429	1.93497	0.139425	0.525729	1.90654	2.16901	2.13239	-0.321853	1.90225	-1.9463	-1.9911	2.27312	0.902342	-1.12944	1.94668	2.02204	-0.983268	0.542085	2.02702
80	hsa-miR-4707-3p	0.000277796	1.58071e-05	2.89001	up	0.0570468	0.0627081	-0.641872	1.98008	1.26458	2.12225	-0.666934	-0.226095	0.219235	0.0174784	-0.513729	-0.992269	1.83711	0.019703	-6.64386	0.00227594	0.334712	0.291085	-0.0551932	-0.0511633	0.572048	0.0473866	0.687383	0.0971395	-0.715363	0.973753	0.426647	-0.248544	0.857109	0.0259351	0.00227594	0.541163	0.989956	-6.64386	0.565129	0.215623	0.6841	1.11924	-0.848937	0.167954	0.922888	0.0736807	-0.44531	0.249423
81	hsa-miR-30b-3p	0.0477976	0.00901557	2.86968	up	-0.0450765	-6.64386	-6.64386	-6.64386	-6.64386	-6.64386	0.807344	-0.0762894	0.877971	0.757829	0.148618	1.8691	-6.64386	1.13047	0.304738	1.17559	0.186093	0.787801	1.57418	1.06075	1.17788	0.124771	0.733581	0.4467	1.11691	0.335032	0.569194	0.513134	-0.080006	-0.114416	0.83855	1.73358	-6.64386	0.733581	0.00256817	0.318543	-6.64386	-6.64386	0.485653	-6.64386	-6.64386	-6.64386	1.09181	-6.64386
82	hsa-miR-502-3p	2.0768e-06	4.04855e-08	2.86746	up	0.283712	0.270462	-1.33104	-6.64386	-0.399331	-6.64386	1.07149	0.315516	1.85956	0.125623	1.70489	1.81265	0.967101	1.8495	0.747071	1.05328	1.14709	1.53801	2.07911	1.20574	0.890874	1.54585	-0.445035	-0.269122	0.744622	0.508179	0.691715	0.677179	0.803635	1.50939	0.691877	1.9025	-0.511585	0.132732	0.747123	1.56969	1.50074	2.01426	-1.20034	0.0309862	0.0371005	-0.189487	0.912288	-1.41732
83	hsa-miR-4634	7.23916e-08	5.72115e-10	2.78341	up	1.45481	0.0802435	-1.43399	0.673245	-0.476314	0.015471	0.772598	0.217175	0.73494	1.23713	-0.0395	0.0484165	0.0023199	1.32425	-1.12054	2.60275	0.185442	0.346354	0.0589697	-0.207016	0.577111	0.232894	0.924317	0.316796	0.970611	-0.377614	0.464919	0.17141	0.36489	0.489148	0.535823	1.47842	0.095955	-0.0642777	0.17178	-0.385496	0.328132	0.720766	-1.01869	-0.875424	0.166601	-0.964815	-0.442465	-0.980532
84	hsa-miR-4487	0.00793338	0.00102407	2.72549	up	-6.64386	-6.64386	-0.216116	0.890467	0.844308	1.7855	1.51368	0.102288	0.561315	0.354021	-0.0487381	-6.64386	2.19334	0.121187	-0.345131	0.690947	-0.0487381	0.303564	0.363278	0.00279219	0.605487	-0.26523	0.0956518	-0.109111	-0.362847	0.406164	0.241777	0.111419	0.000171628	0.143907	-6.64386	0.431255	-6.64386	0.347191	0.0669598	0.152896	-6.64386	0.586851	0.260283	-6.64386	0.851843	0.512765	-0.310659	-0.120399
85	hsa-miR-636	0.0326877	0.0058211	2.65164	up	0.94097	-0.110249	0.519727	2.34974	1.46631	-6.64386	-0.244642	0.254963	-0.0165018	0.359051	0.508135	-6.64386	1.12962	0.561574	-6.64386	0.63161	0.687105	0.876677	-0.00430823	0.490708	0.310957	0.614349	0.439178	0.0042954	-0.211966	0.320977	0.497628	-6.64386	1.45848	-6.64386	0.168638	0.66157	1.04968	-6.64386	-0.0398452	0.846304	0.573895	0.94584	-6.64386	-6.64386	-6.64386	0.159174	-6.64386	-0.0101603
86	hsa-miR-3196	1.22308e-08	7.08846e-11	2.6343	up	2.41384	1.39722	-1.12486	-0.340845	-1.16498	-0.658926	0.77429	0.114466	0.710776	1.09702	-0.319832	-0.0272376	1.20021	2.33505	-1.39022	2.60197	0.121217	0.0126227	-0.836035	-0.15564	1.4222	-0.119761	1.07586	1.01737	1.03431	0.649128	0.240534	0.489983	0.00393715	0.56271	0.946671	1.09614	1.55136	-0.605352	1.03623	0.226218	0.520039	0.970715	-0.558201	-0.810414	0.409994	0.00358894	-0.54592	0.10716
87	hsa-miR-500a-5p	0.000192057	1.01189e-05	2.59234	up	0.284614	0.0791602	-6.64386	-6.64386	-6.64386	-6.64386	0.840953	0.800457	2.17147	0.132369	1.83444	2.18236	1.18131	2.04856	0.84266	0.199628	1.70937	1.72346	2.28407	1.5974	0.488664	0.389129	-0.0226982	-1.0963	0.587209	0.952211	0.428743	0.264584	1.21931	1.41787	0.447556	2.24948	-0.227729	0.75287	0.972726	1.19058	0.994044	1.90155	-6.64386	-0.692179	0.453778	-0.326208	0.864937	-0.613598
88	hsa-miR-185-5p	1.18088e-05	3.54638e-07	2.56647	up	0.277124	0.578419	-0.856097	-6.64386	-6.64386	-6.64386	1.7526	-0.0398739	2.12838	1.81422	1.07495	2.46324	-6.64386	0.887906	-0.0651532	1.51215	2.44278	1.95147	1.7615	0.870586	-0.775285	1.49644	0.573028	0.127667	0.675905	1.60213	1.55047	-0.368522	1.37703	0.647807	2.17545	1.33325	0.676295	0.736929	-0.0748399	1.1371	1.33906	1.82834	-1.23502	-0.607887	0.881563	-0.898663	0.489247	0.0388013
89	hsa-miR-4488	2.76874e-07	2.77166e-09	2.56081	up	2.39345	1.50516	-1.08041	-0.156249	-2.07609	0.418929	1.08124	-0.117445	0.344768	0.974641	0.457912	-0.423431	1.22309	1.62412	-1.61789	2.33098	-0.25011	0.0472998	-0.836614	-0.356121	1.72821	-0.101602	1.14993	0.847173	0.860823	0.451112	0.332759	0.406112	-0.00206828	0.904473	0.645216	0.10914	1.85096	-1.12421	0.970531	0.69892	0.622668	0.685334	-0.434651	-0.442838	0.546511	0.365549	-0.618956	0.236912
90	hsa-miR-513a-5p	1.56673e-05	5.28298e-07	2.5497	up	1.50069	1.4509	-0.234556	-6.64386	-1.8535	-6.64386	0.899156	-1.8416	0.256918	-0.0558695	2.61852	1.64546	1.35872	1.26502	-0.694339	1.56183	0.468127	-0.786709	2.71758	1.68396	0.159071	0.430744	0.473729	0.828179	0.0260715	0.282901	1.2008	0.810549	-1.4965	0.997592	0.86668	1.49317	0.394928	-0.64268	-0.270421	1.6739	-0.877939	0.339786	-0.675695	-1.23894	1.21761	0.501067	-0.0209765	-0.858731
91	hsa-miR-663a	1.74788e-07	1.4857e-09	2.54389	up	2.59905	1.23316	-1.13596	-1.1136	-2.0175	-2.5288	0.965058	0.127544	0.548316	1.36164	0.0927952	0.0229534	-0.428047	2.07461	-1.98908	2.75913	0.111537	0.0896517	-0.576244	-0.271928	2.10611	0.546609	1.60943	1.07945	1.2197	0.102009	0.995277	0.46032	0.564252	0.812011	1.31479	0.802073	1.05663	-1.02284	1.22485	0.488121	0.885553	0.985417	-0.562544	-0.36184	0.39227	-0.203756	-0.339804	-0.168502
92	hsa-miR-4783-5p	0.000674849	4.5867e-05	2.46817	up	0.529365	-0.725626	-0.620464	-6.64386	-0.10972	-6.64386	-0.298994	0.183901	0.619154	0.913356	0.325841	0.565192	1.16664	0.409499	-6.64386	1.23314	0.600539	-0.00943523	0.172666	0.385282	0.280299	0.0432596	0.918714	0.213185	-6.64386	0.00910093	0.71413	-0.35546	0.938018	-0.903747	0.608647	0.311032	0.136895	-6.64386	-0.12885	0.507679	0.166642	0.751605	-6.64386	-0.110198	0.638652	0.189726	-0.762703	0.510019
93	hsa-miR-514b-5p	4.14185e-06	9.45809e-08	2.45185	up	1.34981	1.38702	0.126258	-6.64386	0.158244	-6.64386	1.05503	-0.76227	0.12225	-0.160163	3.58774	0.575326	0.244432	0.885979	-1.11402	0.316487	0.815589	-1.08365	3.86053	0.233902	0.503237	0.887667	0.211518	0.96966	0.303254	1.22205	1.5925	-0.481726	-0.0311647	0.64244	0.683858	1.89858	0.355697	-0.817629	-0.956994	2.41847	-0.239906	-0.216979	0.0371469	0.293636	1.32616	1.41214	0.0702436	-0.0336796
94	hsa-miR-4497	3.23869e-07	3.58337e-09	2.42442	up	2.22946	1.64489	-0.650775	-1.33664	-2.10265	-1.67429	1.30996	-0.470238	0.377411	0.890526	0.00839152	-0.404532	1.91805	1.58532	-1.3649	1.67948	0.0723829	0.706542	-0.635461	-0.0084407	1.01948	0.0190402	0.728604	0.613269	1.25186	0.700903	0.047952	0.0839956	-0.817697	0.556427	0.570539	0.627826	1.78493	-0.575331	1.21225	0.181236	0.41273	0.565957	-0.827239	-1.66154	0.858549	0.0404715	-0.515053	0.559905
95	hsa-miR-532-3p	0.000807437	5.87072e-05	2.41832	up	1.29231	0.757797	-1.28794	-6.64386	-1.25121	-6.64386	0.973043	0.962392	1.22546	-0.0501769	1.99422	1.64352	-6.64386	1.14096	0.780542	0.894328	0.608786	1.10673	2.00024	0.840889	0.864576	1.88636	-0.543217	-1.19955	1.0797	0.210783	0.466614	0.556045	0.661698	0.842908	1.09842	2.09421	-0.0210306	0.420714	0.590343	1.87898	1.15854	0.962647	-1.53911	0.565	-0.523771	0.0179945	0.432861	-1.04384
96	hsa-miR-4532	1.08136e-08	5.6563e-11	2.40294	up	2.22572	0.468361	-1.36319	0.144695	1.7416	-1.02971	0.319954	-0.22615	0.115957	0.635791	0.789082	-0.67035	0.510308	1.05591	-1.49855	1.98916	-0.211718	0.733415	-0.273311	0.0368494	2.02383	-0.0206403	0.214473	1.15422	0.514246	0.281598	0.514836	-0.0700371	0.0203491	0.105358	0.741604	0.92404	1.00806	-0.195811	1.01017	-0.0970772	0.26362	0.307447	-0.910559	-0.665296	0.497625	0.238009	-0.740944	0.707261
97	hsa-miR-140-3p	0.000294417	1.6908e-05	2.3804	up	0.33637	0.155024	-0.0298539	-1.7345	-2.26402	-6.64386	0.542884	0.99003	2.05931	0.520287	0.423783	-0.165545	-0.950377	1.15376	2.53288	-0.375617	1.04894	1.61485	0.598278	1.30533	0.0292486	-0.800826	0.497783	-2.41616	-0.747659	0.330824	-0.179739	0.250024	0.641164	0.291045	0.535846	1.18238	-1.70053	0.59062	-1.00133	1.21297	-0.0744474	3.20452	0.161366	3.11585	0.666345	0.185699	1.87982	0.596962
98	hsa-miR-4706	0.0296122	0.00514859	2.31118	up	0.0296441	-6.64386	-0.683384	0.550556	0.86265	0.541445	-0.44778	-0.496006	0.98037	0.670554	-0.693543	0.0996905	1.81059	0.0613442	-6.64386	0.993221	1.20064	0.526655	-0.402117	1.01695	0.432357	-0.193828	0.570282	0.0639695	-6.64386	0.0277916	1.40043	-0.180431	0.188256	-0.719538	-6.64386	-0.0959808	0.48128	-0.12769	1.12747	-0.138954	0.00898882	0.975848	-0.647557	0.83598	1.15111	0.281519	-0.377196	0.0872383
99	hsa-miR-4306	9.1145e-06	2.59317e-07	2.30042	up	-0.1932	0.276379	-0.695591	-2.39136	-1.98383	0.0989573	1.70925	-0.231128	1.81265	1.72706	1.06593	2.28769	-1.62842	0.0598158	-0.193537	1.30611	2.00494	1.38428	1.2456	0.732028	-0.648857	1.33006	0.499786	0.198045	0.554138	1.29119	1.28634	0.0900405	0.8927	0.925226	1.80215	0.551149	0.757815	0.485454	-0.21457	0.896195	1.10907	1.3896	-1.14014	-0.74041	0.934946	-0.379233	0.106488	0.240714
100	hsa-miR-4440	0.0134648	0.00201476	2.26768	up	-0.58629	-0.602666	0.339338	0.808667	1.50229	0.57298	-0.289795	-0.16115	0.333624	0.546905	-0.59282	0.32857	1.28501	0.0701452	-6.64386	0.416225	-0.0448882	-0.0319316	-0.627438	0.40718	1.15592	0.190688	0.50108	0.588448	1.04685	-0.287571	0.443706	1.3856	0.0675245	0.626297	-6.64386	0.218146	0.284323	-6.64386	0.535694	0.167993	-6.64386	1.05104	-0.411904	-6.64386	0.159205	-0.640126	0.0815337	-0.360475
101	hsa-miR-1469	1.2139e-05	3.70949e-07	2.23717	up	3.58892	2.37159	-1.23804	-0.809884	-1.50484	0.444918	1.88711	0.0214526	0.220144	0.973932	-0.487013	-1.11178	-1.50193	1.21413	-1.74664	2.63096	-0.153045	-0.208229	-1.10319	-0.962616	1.76817	-0.0439297	0.908915	0.961048	0.803002	0.68934	0.402097	-0.0319479	0.20979	0.116643	0.654724	0.647718	1.7285	-0.674211	1.37131	0.00300073	0.9423	0.33471	-0.762415	-0.512173	0.238952	0.363353	-0.265843	1.27025
102	hsa-miR-3180	0.000102842	4.44282e-06	2.20714	up	1.94305	-0.160598	-0.726066	0.32211	0.318373	1.85731	-0.0436893	-0.406424	0.0584552	1.82813	0.885677	-0.748659	0.246401	1.1354	0.388845	1.94633	1.53323	0.481954	-0.00952161	-0.22259	1.48048	0.316089	1.31084	0.838929	-0.549754	0.852792	0.814938	0.347368	1.12581	-0.41851	-0.369449	1.27477	0.511101	-0.301087	1.43398	0.815855	1.60734	0.640384	-0.822557	0.036056	0.682609	0.0591395	-0.00347255	0.24412
103	hsa-miR-4758-3p	0.00744309	0.000927169	2.14046	up	0.0649947	0.286116	-0.47256	1.60323	1.07218	2.02954	-0.014891	-0.000530148	-0.234793	0.325508	-0.0972892	-6.64386	1.5242	0.1712	-0.824917	-6.64386	-0.125168	0.473653	-0.0588439	0.35017	-0.154303	-0.121136	0.539648	-0.295165	-0.33209	-0.0483796	0.0282418	0.0456589	0.721007	-0.341708	0.236959	0.687205	1.44971	-0.0232885	0.268562	-0.130456	0.688339	0.587209	-0.312795	0.180245	0.304254	0.123894	-0.666639	-0.154451
104	hsa-miR-211-3p	0.0165598	0.00257177	2.13721	up	2.79047	1.1317	-0.585293	0.0342	2.74849	1.63687	0.511688	-0.0659309	0.789211	0.184869	0.18299	0.193043	1.8482	2.44602	-0.891845	1.12095	0.592175	-0.487076	-0.0519947	-0.626384	0.202864	1.01942	0.234622	0.403562	1.36838	0.231899	0.330547	-0.295892	-0.266907	-0.624365	1.20996	3.06117	2.1739	-0.121521	0.562701	0.915509	-0.168555	-0.15488	-0.357293	-0.0768773	0.487143	-0.0287029	-0.949296	0.430789
105	hsa-miR-572	0.00783559	0.000982545	2.12248	up	1.91584	0.773888	-0.638235	1.48784	-0.0471207	1.46592	-0.0444629	-0.00986469	0.209586	0.676891	-0.0219558	-6.64386	-0.194017	0.581385	-6.64386	1.67574	0.480888	0.395441	-0.131409	-0.642668	0.362282	0.231037	0.827338	0.482576	-0.566477	0.785945	0.537166	-0.809676	0.611916	-0.583332	0.339218	0.52153	0.500522	-0.741504	-6.64386	0.487058	0.704502	0.421534	-0.676409	0.31574	0.346122	0.534079	-0.878117	0.264837
106	hsa-miR-361-3p	0.00436711	0.00048549	2.0819	up	0.551142	-0.25282	-0.25633	-6.64386	-6.64386	-6.64386	0.378973	1.02303	2.38751	0.573574	1.08775	1.90215	-6.64386	2.83179	1.65799	0.177282	-0.125134	0.172276	1.29232	1.22896	0.192056	1.17756	0.893975	-6.64386	0.550322	-0.0214917	0.224754	-0.586787	0.0132738	1.55151	1.25881	2.97696	-0.643919	1.57678	-0.00588865	-0.258028	0.532377	1.26404	0.298754	0.432395	0.320256	-1.43087	1.25003	-0.138158
107	hsa-miR-4466	4.49157e-06	1.08858e-07	2.07921	up	2.88611	1.24676	-1.29142	0.159692	-0.735096	0.532511	0.77871	-0.196662	0.105518	0.769573	-0.477378	-0.597552	1.10993	1.71656	-1.88558	2.19509	0.0187252	-0.0880713	-1.29901	-0.248829	1.62044	-0.462522	0.928108	0.796972	0.0705385	0.883839	-0.124339	0.305215	0.0146251	0.722694	0.237795	-0.554897	1.69382	-1.51668	0.881676	0.292764	0.863261	0.688182	-0.383731	-0.54559	0.534356	0.358476	-0.658775	0.395926
108	hsa-miR-3940-5p	7.02966e-06	1.8889e-07	2.07171	up	2.35307	1.01757	-1.16204	0.0749964	-0.597823	0.121696	0.554296	-0.553219	-0.189309	0.869781	-0.455669	-0.778325	1.37509	1.78925	-2.31422	2.14461	-0.314658	-0.522221	-1.61159	-0.612044	1.9418	-0.188555	1.049	1.07463	0.460108	0.606894	0.451538	0.919891	-0.159434	0.928168	-0.0159527	-0.685985	1.19946	-1.9018	0.666696	0.480045	0.161586	0.393579	-0.397763	-0.17471	0.628386	0.674299	-0.924569	0.0830649
109	hsa-miR-4707-5p	7.75157e-06	2.16456e-07	2.06257	up	2.95256	0.978885	-1.13176	-0.328796	-0.732934	0.0817079	0.691793	-0.274896	0.0840624	1.03997	-0.377834	-0.13597	1.1577	1.86716	-2.00418	2.49729	-0.152572	-0.358629	-1.40558	-0.241219	1.91057	-0.00812745	1.364	1.12655	0.127519	0.610481	0.440281	0.704984	0.0187344	0.483426	0.00808166	-0.399665	1.28083	-1.48961	0.85308	0.278283	0.68535	0.723555	-0.487661	-0.144959	0.817373	0.428615	-0.591532	0.0501667
110	hsa-miR-532-5p	0.0012578	0.000104044	2.04996	up	-0.0497182	-0.870108	-1.39468	-6.64386	-6.64386	-6.64386	0.670829	1.30593	1.88979	0.309177	1.9362	2.00815	-6.64386	1.75957	1.14844	0.630871	1.52195	1.63546	2.33239	1.29535	0.967637	0.296059	-0.66787	-1.59579	-0.0080446	1.19456	0.739587	0.560061	1.55497	1.38151	0.662066	2.15486	-1.34535	0.811102	0.707886	1.52492	1.11517	1.51955	-0.747723	0.141937	-0.220099	-0.0130722	1.16167	-0.398494
111	hsa-miR-187-5p	4.38457e-05	1.61707e-06	2.04034	up	1.89728	1.80211	-0.555367	-6.64386	-0.324758	0.469506	1.0462	2.21334	-0.335858	1.37431	0.245925	0.563921	-1.09003	1.87903	-1.60528	1.48413	-0.256423	-0.53755	-1.10939	-0.726846	0.871797	0.89907	1.74358	1.8299	1.74805	0.639051	1.18969	0.221624	0.205752	0.506077	1.23102	1.51365	0.902595	-0.74185	0.367219	0.822223	0.775901	0.461603	-1.09179	0.104715	0.793085	0.429625	-1.05787	0.614988
112	hsa-miR-33b-3p	0.00177931	0.000160306	2.02965	up	1.51829	-0.33036	0.328109	2.32713	1.39913	3.32	0.037341	0.469445	-0.15268	-0.102898	-0.479447	-1.00161	1.54165	-0.39018	-0.796996	-0.240356	-0.0292979	0.472071	-0.00564423	-0.208065	0.82476	-0.150992	-0.405446	-0.665565	0.13937	1.07016	-0.505657	0.172415	1.13381	0.0655	-0.100178	0.0623328	0.280513	0.0399649	-0.0327675	0.175418	0.0275775	0.665413	-0.168622	0.861359	0.299287	0.276211	0.3479	1.53816
113	hsa-miR-718	0.00167299	0.000147202	2.01954	up	1.13298	-0.124036	-0.452384	0.365855	0.0930176	-0.240751	-0.468628	0.0402148	0.259314	0.819615	-0.234795	-0.740686	0.576797	1.19289	-1.60693	1.05182	0.0113868	0.528475	-0.571163	-0.0301923	0.839539	0.568891	1.2517	1.27109	-0.477651	1.04807	0.991834	-0.403651	0.854192	-0.0119876	0.0798306	0.34767	0.753129	-0.988613	0.526352	0.77533	1.31799	1.1662	-0.593128	-0.432563	1.2946	0.46297	-1.24653	0.503155
114	hsa-miR-1538	0.0222859	0.0036517	2.00248	up	-6.64386	-0.269152	-0.19003	-6.64386	0.487509	2.16265	0.931876	-0.406753	0.448548	1.36925	-0.280317	-0.843126	0.459008	0.851595	-0.199317	0.533889	1.05927	0.462255	0.952478	0.845214	0.249772	-0.335191	0.542875	1.37965	-0.308619	-0.231407	0.722042	0.498657	0.403828	-0.350706	-0.0412257	0.169832	-0.333272	1.39897	0.471719	0.0477375	-6.64386	1.30902	-0.148462	-0.583367	0.518295	-0.267502	-0.0868424	-0.199975
115	hsa-miR-27b-3p	0.00174068	0.000154992	2.01236	down	-1.26981	0.796663	1.57606	-3.02055	-6.64386	-4.72416	-1.56252	0.0560544	0.107856	0.651323	-0.373512	-0.499296	-3.86202	-1.31133	0.474148	-0.79429	-0.231703	1.10102	-0.33952	-0.0259254	-0.015954	-0.974108	0.0855024	-1.01325	-0.87344	-0.297788	-0.58257	0.956899	-1.17284	-0.723505	0.60641	-1.80771	-3.12191	0.260126	-1.17652	-1.04267	0.313899	-0.17397	0.565463	0.658847	0.262748	-0.595753	-0.00508122	1.1669
116	hsa-miR-3149	0.000117655	5.33105e-06	2.01639	down	0.30365	1.05705	0.0623764	4.53968	2.0384	3.1569	0.487923	0.906474	-0.916031	-1.81673	-0.0604208	-1.1473	-0.953506	-0.608503	0.336097	-0.993926	-1.60791	-0.57813	-0.172453	-0.218683	-1.47208	0.687316	-1.22089	-0.984732	0.0783041	-1.80988	-1.3394	-0.30934	-0.115655	-0.609041	0.568582	-0.0150409	0.700529	0.675459	-0.378185	-0.563995	-0.452313	-2.50521	0.545253	0.130076	-1.86839	-1.57167	0.374571	-0.539506
117	hsa-miR-3126-3p	0.00501233	0.000570423	2.05205	down	-0.88174	0.546128	-0.756201	1.99851	1.24137	3.39458	-3.3451e-05	0.0780311	-6.64386	-0.436853	3.35362e-05	-6.64386	2.87088	-6.64386	0.0497204	-0.820997	0.101001	-1.69751	-1.76767	-1.60236	-1.22817	-1.05129	-0.566424	-0.394182	-0.62574	-1.67898	-0.170939	-0.862473	0.286807	-0.689752	-0.934207	-1.40596	1.54729	-0.545362	-0.123809	-0.173298	0.393598	-1.07376	-1.37705	0.487126	0.558951	0.771702	-1.25284	0.185345
118	hsa-miR-454-3p	0.00288433	0.000291776	2.11727	down	1.29858	0.943456	-0.18786	-6.64386	-6.64386	-6.64386	0.292698	1.00296	0.168303	-1.23934	0.577385	-0.306236	-0.902339	-2.06745	1.18507	-2.21653	-1.76757	-1.03708	0.885655	-0.716037	-0.996659	0.469005	-1.00573	-1.78411	0.848274	-1.69173	-1.39314	-0.340517	-1.69173	0.451194	0.373536	0.848422	0.15587	-0.400358	-0.11945	0.239733	0.211872	-1.19234	0.857054	0.806067	-1.58428	-0.497552	0.391201	-1.24039
119	hsa-miR-595	0.00108608	8.75104e-05	2.12301	down	0.302087	1.39161	-0.0203902	2.94647	1.15695	-6.64386	0.938995	0.673524	-0.304989	-1.04662	0.62101	-0.0759207	-0.59523	-0.542488	0.576156	-6.64386	-1.44938	-0.674844	-0.195428	-0.170043	-0.772786	0.323787	-1.17374	-0.707691	0.518912	-1.678	-1.42735	0.0201062	-0.915043	0.135583	1.08009	-0.304989	0.608336	0.421634	-0.125311	-0.817111	-6.64386	-0.789128	0.764645	0.415691	-1.31798	-1.06373	0.385562	-6.64386
120	hsa-miR-5011-5p	0.000297131	1.72204e-05	2.12799	down	-1.77005	-1.03713	0.71404	-0.380948	-6.64386	-6.64386	-0.675938	-0.0697556	-0.661602	-0.551877	0.167536	0.217659	-6.64386	-1.0955	-0.524342	-1.17956	-0.951109	-1.65009	-0.396452	-0.484541	-0.534383	0.183218	-0.819864	0.781119	-0.0850818	-1.33877	-0.362979	1.13106	-1.39889	-0.629835	0.198949	-0.358533	-0.283943	-1.22795	-1.3981	-0.0137042	0.210004	-0.161386	1.48752	-1.00669	0.0738474	0.535268	0.245245	-0.367458
121	hsa-miR-134	0.0109711	0.00160518	2.16933	down	0.20898	0.467903	1.95676	-6.64386	1.52711	-6.64386	0.130431	0.695059	-0.802789	-0.107799	0.40561	-6.64386	-6.64386	-0.59439	1.10076	-0.481008	-0.619925	-0.197888	-0.52563	-0.873249	-0.525127	0.397705	-0.882959	-0.0015652	0.171555	-0.229978	-0.775455	0.00156351	-0.255974	0.286311	-0.621871	0.197211	0.205938	1.03215	-0.906258	0.586183	-6.64386	-6.64386	0.666696	-0.273989	-6.64386	-0.133549	-0.388806	0.533258
122	hsa-miR-4701-3p	9.9239e-05	4.18289e-06	2.17751	down	0.329427	1.37123	-0.514784	3.53803	2.42396	-6.64386	0.359132	0.526141	-0.270131	-6.64386	0.104854	-0.528177	1.01432	-1.07348	0.37506	-1.01316	-1.03796	-0.483682	-1.06746	0.14397	-0.300864	-0.175333	-0.692822	-0.730548	-0.435582	-0.987099	-1.53	-0.192963	-1.18504	-0.106398	0.249877	-6.64386	1.15068	0.000517231	0.763185	-0.540051	0.501415	-0.363894	0.544003	0.30864	-0.141512	-0.561362	0.487535	0.185196
123	hsa-miR-331-3p	0.000931123	6.97033e-05	2.20482	down	-0.0935316	-0.14827	-0.532062	-6.64386	-6.64386	-1.7983	0.595305	0.43311	0.12709	-0.099283	1.13671	-0.351015	-6.64386	0.231565	0.205092	-0.21702	-0.990368	0.00414021	1.64011	0.248161	-0.0438212	0.0817098	0.445451	-2.19513	-0.655505	-0.0948934	-1.05646	-1.53816	0.321844	-0.772188	0.969025	1.1938	-0.907117	0.805904	-0.85609	0.298202	-0.937866	0.3311	-1.6278	-1.26969	-0.223785	-1.28967	-0.82177	0.0541088
124	hsa-miR-4489	0.00856133	0.00114906	2.22627	down	-6.64386	-6.64386	0.658586	-6.64386	0.583419	0.637764	-0.783904	0.409971	-0.699498	-0.508243	-0.374949	-1.12251	0.655345	-6.64386	0.231178	0.28589	-0.911002	-0.678994	-0.445546	-0.55281	-0.556337	0.923132	-0.252039	2.36528	-1.30528	-0.862092	0.685016	0.691378	-1.09656	0.204476	-6.64386	-0.667076	-6.64386	0.332924	-0.176928	0.38178	-6.64386	-0.0890001	0.944762	0.204476	0.0651849	1.05068	0.0494699	0.306844
125	hsa-miR-98	0.000946913	7.18416e-05	2.36143	down	0.614916	0.8835	0.596174	-6.64386	-6.64386	-6.64386	-1.41532	-0.175238	-0.216468	-2.13771	2.05457	1.00598	-6.64386	-6.64386	1.58876	0.0967435	-1.13799	-0.591012	0.439921	-0.451461	-1.1695	0.136127	1.24378	-0.837877	-1.34729	-0.129532	-0.714495	0.977383	-1.23263	-1.56249	1.27183	-0.328216	-0.642704	0.400982	-6.64386	1.27948	0.434102	-2.23645	0.491956	0.421967	-1.73915	-0.276374	0.0500565	0.246859
126	hsa-miR-196b-3p	0.0353117	0.00636281	2.42099	down	-0.0261499	0.85449	-0.175638	-6.64386	0.551105	2.03445	0.588173	0.0677949	-0.278908	0.354865	0.460679	0.614941	-6.64386	-6.64386	0.402673	-0.311442	-6.64386	0.305497	-0.105876	-6.64386	-6.64386	0.102413	0.0690155	0.163813	0.509588	-6.64386	-0.053348	0.342581	-0.0629907	-0.00826011	0.482107	0.0690155	-6.64386	0.980479	-6.64386	-0.00498492	0.273521	-0.0123646	-0.394385	-0.297767	-6.64386	-0.315325	-0.377937	0.00496775
127	hsa-miR-505-3p	0.0307831	0.00541704	2.5097	down	0.419352	0.43371	0.763692	-6.64386	-6.64386	-6.64386	0.495971	0.410624	-0.155494	-1.05324	1.5431	0.701482	-6.64386	-0.189966	0.691071	-1.31356	0.100846	0.596739	0.525468	0.480999	-6.64386	0.277174	0.640366	-6.64386	-6.64386	-0.7358	-1.15734	-0.332371	-6.64386	0.188403	0.437762	-0.0774912	-6.64386	0.941368	-0.472737	0.0924339	0.451976	0.428037	-0.633541	-0.010377	-1.41496	-0.0716857	0.12002	-6.64386
128	hsa-miR-4639-3p	0.0468729	0.00871767	2.57753	down	-6.64386	-6.64386	-6.64386	-6.64386	2.17703	-6.64386	-6.64386	-6.64386	-6.64386	-6.64386	-6.64386	-6.64386	-6.64386	2.52906	-6.64386	-6.64386	-6.64386	-6.64386	-6.64386	-6.64386	-6.64386	-6.64386	-6.64386	-6.64386	-6.64386	-6.64386	-6.64386	-6.64386	-6.64386	-6.64386	-6.64386	-6.64386	-6.64386	-6.64386	-6.64386	-6.64386	-6.64386	-6.64386	-6.64386	-6.64386	-6.64386	-6.64386	-6.64386	-6.64386
129	hsa-miR-4753-5p	0.00407889	0.000440554	2.57982	down	-0.56765	0.25857	-0.282204	2.30188	0.197485	0.168165	0.285776	-0.0141168	-6.64386	-0.687613	0.429495	0.21292	-6.64386	-0.551396	0.563247	-6.64386	-0.771127	-0.376633	0.014055	-6.64386	-6.64386	-0.150745	-0.201761	-0.430853	-0.193602	-0.70602	-6.64386	0.568591	-0.843523	0.0844835	-0.00564363	-0.201761	0.814785	1.15732	-0.113327	-0.799323	-6.64386	-6.64386	0.666994	0.174681	0.051268	0.420157	-0.385679	-0.326664
130	hsa-miR-568	0.000607376	4.06411e-05	2.58855	down	0.554108	1.80365	0.412796	4.93884	0.428726	-0.579305	1.46658	1.92175	-1.3056	-2.18317	0.635562	-1.63343	-2.82039	-1.33952	1.1078	-1.78052	-2.64799	-0.616329	0.149104	-1.15589	-1.96823	1.26539	-1.87038	-0.838947	0.794542	-1.51465	-1.86346	0.119176	-0.195034	0.107624	0.747657	-0.0290801	1.15944	1.14643	-1.08107	-0.490426	-0.473858	-3.14441	0.857538	-0.0722576	-1.34844	-1.06095	-0.225635	-0.249331
131	hsa-miR-889	0.0221747	0.00362178	2.62629	down	-6.64386	-6.64386	1.99361	-6.64386	-6.64386	-6.64386	-6.64386	-6.64386	-6.64386	-6.64386	-6.64386	-6.64386	-6.64386	-6.64386	-6.64386	-6.64386	-6.64386	-6.64386	-6.64386	-6.64386	-6.64386	-6.64386	-6.64386	-6.64386	-6.64386	-6.64386	-6.64386	-6.64386	-6.64386	-6.64386	-6.64386	-6.64386	-6.64386	-6.64386	-6.64386	-6.64386	-6.64386	-6.64386	-6.64386	-6.64386	-6.64386	-6.64386	-6.64386	-6.64386
132	hsa-miR-3664-3p	0.0468729	0.00871767	2.65838	down	-6.64386	-6.64386	-6.64386	3.66835	-6.64386	-6.64386	-6.64386	-6.64386	-6.64386	-6.64386	-6.64386	-6.64386	-6.64386	-6.64386	-6.64386	-6.64386	-6.64386	-6.64386	-6.64386	-6.64386	-6.64386	-6.64386	-6.64386	-6.64386	-6.64386	-6.64386	-6.64386	-6.64386	-6.64386	-6.64386	-6.64386	-6.64386	-6.64386	3.4753	-6.64386	-6.64386	-6.64386	-6.64386	-6.64386	-6.64386	-6.64386	-6.64386	-6.64386	-6.64386
133	hsa-miR-1273f	0.00429963	0.000475723	2.66192	down	-6.64386	-0.441803	-0.204068	1.49044	5.29079	2.63598	-0.47696	-0.419664	0.677556	-0.620125	-0.9663	0.929619	-6.64386	0.525553	0.0780936	-0.232741	-6.64386	-0.00518944	0.0397233	0.744193	-0.0594099	-0.157257	-0.466035	-0.0128673	-0.0386513	-0.18947	-0.796375	0.121506	-6.64386	0.0718348	0.926915	0.355628	-6.64386	-0.19186	-0.312876	-1.0121	-6.64386	-0.581363	0.332073	-6.64386	-6.64386	-0.587341	0.538492	-6.64386
134	hsa-miR-631	0.0477976	0.00899109	2.76676	down	1.12046	1.93078	0.443042	0.648471	-6.64386	-6.64386	1.65284	1.07612	-6.64386	-0.00766081	0.752363	-0.339337	-6.64386	0.00762017	0.0993363	-6.64386	-6.64386	0.320393	-0.241613	-6.64386	-6.64386	0.728516	0.264485	-0.318789	0.84446	0.0950039	-6.64386	-0.198916	0.461786	-6.64386	1.48493	0.426756	-6.64386	0.15757	-6.64386	0.224432	-6.64386	-6.64386	0.45713	0.560667	-6.64386	-0.079214	-0.311751	-6.64386
135	hsa-miR-135b-3p	0.021434	0.00348953	2.7824	down	-0.703746	-0.372442	-0.248636	-6.64386	-6.64386	-6.64386	0.172457	0.628039	-0.133266	1.18622	-0.037341	-6.64386	-6.64386	-0.662945	-0.805168	-0.0896964	0.164415	0.120788	0.0211501	-0.0817352	0.0168146	1.04191	-0.548303	1.65966	-0.502009	0.0640359	0.792734	0.720884	0.210877	1.39477	-6.64386	-0.226375	0.143808	-0.3963	-0.290023	-0.399911	-6.64386	-6.64386	0.642028	-6.64386	-0.304015	0.482394	0.637012	-0.188325
136	hsa-miR-3156-5p	0.0296122	0.00514859	2.81842	down	-6.64386	-0.617888	0.549098	-6.64386	3.26739	0.490581	-0.272488	-0.0510599	0.0458984	-0.299311	-0.425438	-0.220054	-6.64386	-6.64386	-0.613065	-0.144588	-0.0942794	-6.64386	-6.64386	0.0149665	0.100054	-0.283275	-0.124027	1.01334	-0.203264	-0.376528	0.527798	0.0581767	-0.486153	-0.125459	-6.64386	-6.64386	-0.133257	-0.1544	0.426461	0.406835	-6.64386	0.123901	0.699095	-6.64386	-0.143375	0.856205	0.173182	0.637202
137	hsa-miR-4689	0.00280487	0.000280386	2.84371	down	-0.510639	0.255612	0.0769891	-0.0102485	-0.00963406	0.155118	-0.40597	-0.393235	-0.564449	-6.64386	-0.701185	-0.658116	-0.617353	-6.64386	-0.327968	-6.64386	-0.391117	-1.20847	-6.64386	-0.234617	-0.286148	0.665758	-0.119037	1.81654	-0.968407	0.141274	0.36391	0.241219	-1.09973	0.111612	-0.884785	-6.64386	0.944633	-6.64386	-1.11195	0.0357808	0.00830004	-6.64386	1.40211	-0.241059	-6.64386	0.888939	0.752327	0.410866
138	hsa-miR-26b-5p	2.03506e-06	3.85996e-08	2.91323	down	1.09252	0.319549	0.816256	-1.25042	-6.64386	-6.64386	0.571933	0.385677	-0.622197	-1.26805	0.84113	-0.653129	-6.64386	-2.2055	0.342902	-0.484313	-1.56419	-1.37229	0.0221675	-0.409813	-0.469394	1.12795	-0.0225133	-1.03736	0.127833	-3.16716	-1.76795	-0.111385	-2.08469	-0.056505	1.41363	-0.29879	-0.0571513	-0.0671365	-0.310538	-1.20024	1.08001	-2.60408	-0.1066	1.17971	-1.23641	-0.213843	-0.105107	-0.304323
139	hsa-miR-670	0.000130828	6.20292e-06	2.95443	down	0.0914113	1.47293	0.101864	2.61337	0.736341	-6.64386	0.647181	0.777143	-0.393722	-0.732982	0.222593	-0.707106	-6.64386	-0.372566	0.631813	-6.64386	-6.64386	-0.98989	-0.791848	-0.847427	-0.629073	0.136462	-0.683229	-0.524736	0.156614	-0.630317	-6.64386	0.423686	-6.64386	0.411847	-0.0757589	-6.64386	0.452489	-0.765691	-0.359436	-6.64386	-6.64386	-0.435301	0.997153	-0.505691	-6.64386	-6.64386	0.562841	-6.64386
140	hsa-miR-4700-5p	0.000129718	5.94599e-06	3.06765	down	0.106693	1.36393	-0.602717	2.31994	0.785361	-6.64386	0.617802	0.563932	-0.419273	-6.64386	0.230209	0.132783	0.48331	-0.875144	0.250386	-6.64386	-6.64386	-0.982274	-0.628112	0.205992	-0.695458	-0.388796	-0.636085	-0.551068	-0.190435	-6.64386	-6.64386	0.168268	-6.64386	0.179997	-0.348251	-0.675613	0.782033	0.512014	0.281546	-0.671611	-6.64386	0.0626402	0.820345	0.349922	-0.183443	-0.108863	0.140469	0.370257
141	hsa-miR-16-2-3p	0.00545646	0.000626717	3.17033	down	0.251575	0.255095	0.293632	-1.17954	-6.64386	-6.64386	0.799226	-0.463056	0.989006	-1.05441	0.042653	-0.940522	-6.64386	0.514721	1.21036	-0.177984	1.30201	0.867023	-0.0600296	0.648616	-6.64386	0.340734	0.447859	-6.64386	0.115641	-6.64386	-1.09628	-0.865557	-0.595847	-0.149043	1.71037	0.876703	-0.449438	1.20138	-1.48649	-6.64386	-6.64386	-0.954027	0.712316	1.96643	-6.64386	-1.95885	1.37514	-0.509273
142	hsa-miR-1224-3p	0.0271304	0.00460274	3.1888	down	-6.64386	-6.64386	-6.64386	-6.64386	-6.64386	-6.64386	-6.64386	-6.64386	-6.64386	-6.64386	-6.64386	-6.64386	-6.64386	-6.64386	-6.64386	-6.64386	-6.64386	-6.64386	-6.64386	-6.64386	-6.64386	-6.64386	-6.64386	-6.64386	-6.64386	-6.64386	-6.64386	-6.64386	-6.64386	-6.64386	-6.64386	-6.64386	-6.64386	-6.64386	-6.64386	-6.64386	2.18294	-6.64386	-6.64386	1.62042	-6.64386	-6.64386	-6.64386	-6.64386
143	hsa-miR-4675	0.0117644	0.00174172	3.27011	down	0.944268	1.20487	-0.149988	0.120628	0.879051	1.67851	0.809787	1.25113	-0.681494	-0.91182	-0.351105	-6.64386	0.100459	-6.64386	0.93465	-6.64386	-6.64386	-0.112144	0.448468	-0.547502	-0.866805	-0.509253	-6.64386	-6.64386	-6.64386	-0.436496	-6.64386	0.203029	0.335235	0.276478	0.795444	-6.64386	0.0341856	-0.245395	-6.64386	-0.288369	-0.140426	-0.317157	0.715479	-6.64386	-0.499508	-6.64386	0.570686	1.00557
144	hsa-miR-23c	4.38457e-05	1.60787e-06	3.37112	down	-1.87844	1.43085	2.86631	-6.64386	-6.64386	-6.64386	-2.19246	0.0389053	0.426437	0.190047	0.289485	-0.20335	-6.64386	-2.86026	1.5624	0.172537	-1.05834	0.476932	-0.456207	-1.37718	-0.211684	-0.381609	0.39696	-0.617323	0.547898	-1.6019	-1.31277	1.37748	-6.64386	-1.16689	0.868171	-2.87937	-6.64386	0.620298	-3.16838	-1.78701	0.444552	-2.13624	0.254765	0.828682	-0.673757	-0.744338	-1.31674	0.342476
145	hsa-miR-4468	0.00744309	0.000929359	3.49852	down	-0.0963583	1.17507	-0.15561	0.743168	0.390384	1.23783	0.190653	-0.07383	-0.00985223	-6.64386	0.580963	0.00605431	0.961443	-6.64386	0.117562	-6.64386	-6.64386	-6.64386	0.319506	-0.408983	-6.64386	-0.217324	-0.413208	0.235188	0.0293867	-6.64386	-6.64386	0.272006	-6.64386	-0.263866	0.54492	-6.64386	1.29372	0.490577	0.495479	-6.64386	-6.64386	0.0156829	0.298478	0.488206	-0.274796	-0.444316	-0.597126	-0.361063
146	hsa-miR-182-3p	0.00445288	0.000497371	3.53061	down	-6.64386	-6.64386	-6.64386	-6.64386	-6.64386	-6.64386	-6.64386	-6.64386	-6.64386	-6.64386	-6.64386	-6.64386	-6.64386	-6.64386	-6.64386	-6.64386	-6.64386	-6.64386	-6.64386	-6.64386	-6.64386	-6.64386	-6.64386	-6.64386	-6.64386	-6.64386	-6.64386	-6.64386	-6.64386	-6.64386	-6.64386	-6.64386	-6.64386	-6.64386	-6.64386	-6.64386	-6.64386	-6.64386	-6.64386	-6.64386	-6.64386	-6.64386	-6.64386	-6.64386
147	hsa-miR-136-3p	0.00973483	0.00134893	3.6227	down	-6.64386	-6.64386	4.08813	-6.64386	-6.64386	-6.64386	-6.64386	-6.64386	-6.64386	-6.64386	-6.64386	-6.64386	-6.64386	-6.64386	-6.64386	-6.64386	-6.64386	-6.64386	-6.64386	-6.64386	-6.64386	-6.64386	-6.64386	-6.64386	-6.64386	-6.64386	-6.64386	-6.64386	-6.64386	-6.64386	-6.64386	-6.64386	-6.64386	-6.64386	-6.64386	-6.64386	-6.64386	-6.64386	-6.64386	-6.64386	-6.64386	-6.64386	-6.64386	-6.64386
148	hsa-miR-3667-5p	0.000232684	1.2995e-05	3.66712	down	0.302482	1.06263	0.457855	-0.386922	0.0316046	-6.64386	0.853568	0.776616	-1.13416	-1.18391	0.407497	0.00391863	-6.64386	-1.03308	0.73419	-0.813464	-6.64386	-0.922532	-0.48391	-6.64386	-0.938278	-0.0776809	-1.13416	-0.141811	-0.214245	-6.64386	-6.64386	0.773445	-0.828047	0.600142	0.899255	-0.696041	0.0840184	0.15957	-6.64386	-0.279715	-0.282949	-6.64386	1.31186	-0.00392913	-0.757264	-0.537239	0.102763	0.127437
149	hsa-miR-4435	0.00168855	0.000149461	3.7137	down	-0.351659	0.973926	-0.301804	2.73261	1.6056	1.85129	0.578539	0.64305	-6.64386	-6.64386	-0.00854113	-6.64386	0.37688	-6.64386	0.548941	-6.64386	-6.64386	-0.214235	0.335651	-0.70404	-0.268455	-0.0598688	-6.64386	-6.64386	0.436944	-6.64386	-0.722656	0.0800428	0.356842	0.0757922	0.782359	-0.340533	0.4137	0.268276	-0.629101	-0.2129	-6.64386	0.144434	-0.608013	-0.106411	-0.701602	-6.64386	-0.636926	-6.64386
150	hsa-miR-3148	0.000235638	1.32841e-05	3.75318	down	0.524538	1.86294	-0.0154023	3.31678	3.18944	-6.64386	1.17816	1.20131	-0.900671	-6.64386	0.621973	-0.492447	-6.64386	-0.378027	0.91299	-1.06579	-6.64386	-0.944298	-0.3262	-0.252496	-6.64386	-0.741361	-1.35133	-1.26861	0.234327	-1.32912	-6.64386	0.367767	-0.925762	0.297827	1.09467	-1.12894	0.435691	0.414202	-0.400644	-0.717514	-1.10886	-6.64386	1.10203	-0.252866	-6.64386	-6.64386	0.523643	-0.894329
151	hsa-miR-26b-3p	0.00789082	0.000993628	3.75994	down	-6.64386	-6.64386	-6.64386	-6.64386	-6.64386	-6.64386	-6.64386	-6.64386	-6.64386	-6.64386	-6.64386	-6.64386	-6.64386	-6.64386	-6.64386	-6.64386	-6.64386	-6.64386	-6.64386	-6.64386	-6.64386	-6.64386	-6.64386	-6.64386	-6.64386	-6.64386	-6.64386	-6.64386	-6.64386	-6.64386	1.99531	-6.64386	-6.64386	-6.64386	-6.64386	-6.64386	-6.64386	-6.64386	-6.64386	-6.64386	-6.64386	-6.64386	-6.64386	-6.64386
152	hsa-miR-601	1.18088e-05	3.53342e-07	3.7961	down	0.578421	1.14895	0.705389	-6.64386	-0.278965	-6.64386	0.817242	0.966437	-1.01485	-2.14056	0.0435962	-1.78384	-6.64386	-6.64386	0.71169	-6.64386	-6.64386	-1.05848	-0.323838	-2.16126	-1.26882	0.171753	-1.8084	-0.697663	-0.693247	-1.1756	-2.58284	0.448453	-1.1756	0.943372	-0.229502	-1.59982	0.788289	0.117597	-0.440794	-0.804401	-0.337305	-2.18726	1.32573	-0.0100173	-6.64386	-1.11778	0.619114	0.221785
153	hsa-miR-3616-3p	0.0197404	0.0031202	3.94057	down	-0.486164	-6.64386	0.539189	0.251132	-6.64386	-6.64386	-6.64386	-0.242709	-6.64386	0.0209857	-0.482429	-6.64386	0.586518	-6.64386	-0.0212956	-0.393657	-0.282898	-6.64386	-6.64386	-6.64386	-0.421388	0.806882	-6.64386	2.51003	-6.64386	-6.64386	0.750017	0.735481	-6.64386	0.356983	-6.64386	-6.64386	0.0507592	0.219602	0.492643	0.380067	-6.64386	-6.64386	0.874643	0.53207	-0.469574	0.933665	-0.0220316	0.360873
154	hsa-miR-3064-5p	0.0383902	0.00696593	4.00194	down	-6.64386	2.60627	-6.64386	-6.64386	-6.64386	-6.64386	-6.64386	-6.64386	-6.64386	-6.64386	-6.64386	-6.64386	-6.64386	-6.64386	2.03873	-6.64386	-6.64386	-6.64386	-6.64386	-6.64386	-6.64386	-6.64386	-6.64386	-6.64386	-6.64386	-6.64386	-6.64386	-6.64386	-6.64386	-6.64386	-6.64386	-6.64386	2.02606	1.67461	-6.64386	-6.64386	-6.64386	-6.64386	1.73422	-6.64386	-6.64386	-6.64386	1.96276	-6.64386
155	hsa-miR-3127-5p	0.021434	0.00347894	4.02575	down	-6.64386	-6.64386	-6.64386	2.09335	-6.64386	-6.64386	-6.64386	0.68749	-6.64386	-0.015723	-0.443326	-0.628135	1.43342	-0.397522	0.772402	-6.64386	-6.64386	0.741376	0.83732	0.535363	0.882411	-6.64386	-6.64386	-6.64386	0.0155536	-6.64386	-6.64386	-0.191072	-0.441722	-6.64386	0.910731	0.168331	-6.64386	1.4044	0.788356	-6.64386	-6.64386	-6.64386	1.32919	-0.467912	-0.354095	0.199028	2.00826	-0.272786
156	hsa-miR-4750	0.00744309	0.000929406	4.04538	down	0.225464	0.533439	-6.64386	0.38717	0.202502	0.787863	0.161028	-6.64386	-6.64386	-0.1924	-0.464575	-0.244526	1.51447	-0.335292	-0.260702	-0.115679	-6.64386	-6.64386	-6.64386	-0.0171157	0.266466	-0.096104	-0.436378	0.318933	-0.174355	-0.415665	-0.625856	0.221869	-6.64386	-6.64386	-0.285604	-6.64386	1.09439	0.164015	0.862497	-6.64386	-6.64386	-6.64386	0.424686	0.768817	0.115486	-0.119563	0.0979329	0.0420322
157	hsa-miR-4303	0.000750112	5.17727e-05	4.21716	down	-0.346397	0.617681	-0.297457	-6.64386	1.41642	1.16559	0.0875604	0.780675	-0.400726	-0.035442	-6.64386	0.235766	-6.64386	-0.337223	0.838933	-6.64386	-0.307617	-0.397048	-6.64386	0.101465	-6.64386	0.477179	-0.353421	-0.318002	-0.413326	-0.378512	-6.64386	0.459549	-0.0107799	-0.166605	0.0452801	-6.64386	0.638483	0.184236	-6.64386	0.0106999	-6.64386	-6.64386	0.969223	-0.407613	-0.339615	0.185786	0.391108	0.124989
158	hsa-miR-4277	0.0195621	0.00308171	4.24333	down	0.541376	2.0093	-0.35022	2.36159	-6.64386	-6.64386	1.25038	1.08107	-6.64386	-6.64386	0.0751747	-6.64386	-6.64386	-6.64386	0.582693	-6.64386	-6.64386	-6.64386	-0.106429	-6.64386	-6.64386	0.120041	-6.64386	-6.64386	0.446726	0.15885	-6.64386	0.102411	0.258385	0.170795	-0.149211	-6.64386	0.564392	-0.0790938	-6.64386	-6.64386	-0.149211	-6.64386	0.348571	0.170795	-6.64386	-0.422792	-0.347901	0.289818
159	hsa-miR-200b-5p	0.000931123	6.98861e-05	4.46694	down	2.06311	-0.40002	0.190519	1.16666	0.54475	3.24449	0.106813	0.361832	0.694932	-0.73033	-6.64386	-6.64386	-6.64386	-0.209143	-0.571713	-0.427509	-0.189591	-0.474226	-6.64386	-0.480948	0.76701	-6.64386	-6.64386	-6.64386	-0.384305	1.16169	-1.17262	0.184317	0.370281	-0.542567	-6.64386	-6.64386	-6.64386	-0.568102	-0.450559	-0.131141	-6.64386	0.0181479	-0.450919	0.550542	-0.0444429	-0.619019	1.03458	1.90421
160	hsa-let-7a-3p	0.0315928	0.00557618	4.50704	down	-6.64386	-6.64386	2.15734	-6.64386	-6.64386	-6.64386	-0.00150297	-6.64386	1.30528	0.41118	0.834391	2.70886	-6.64386	2.57855	1.34896	0.498788	2.12044	1.77805	0.359789	0.637994	-6.64386	-6.64386	2.0015	-6.64386	0.81333	-6.64386	-6.64386	0.973487	-6.64386	0.901506	0.150865	0.00150132	-6.64386	0.210955	-6.64386	-6.64386	-6.64386	-6.64386	0.908392	1.42697	-6.64386	-6.64386	1.4175	-6.64386
161	hsa-miR-29c-5p	0.018817	0.00295441	4.75915	down	-6.64386	-6.64386	-6.64386	-6.64386	-6.64386	-6.64386	-6.64386	-6.64386	-6.64386	-6.64386	-6.64386	-6.64386	-6.64386	-6.64386	2.09645	-6.64386	-6.64386	-6.64386	-6.64386	-6.64386	1.83202	-6.64386	-6.64386	-6.64386	-6.64386	-6.64386	-6.64386	-6.64386	-6.64386	-6.64386	-6.64386	1.80788	-6.64386	-6.64386	-6.64386	-6.64386	-6.64386	-6.64386	-6.64386	1.48291	-6.64386	-6.64386	-6.64386	-6.64386
162	hsa-miR-15b-3p	3.96991e-05	1.40139e-06	4.79639	down	0.326097	-0.245343	-0.0759434	-6.64386	-6.64386	-6.64386	1.4071	0.841483	0.195183	-1.61462	0.710718	-0.271135	-6.64386	-6.64386	1.59394	-0.987828	-0.588325	-0.0708366	-0.320253	-6.64386	-6.64386	-0.173967	0.525331	-6.64386	1.05079	-6.64386	-1.62108	-0.01983	-0.871728	0.336547	0.597134	1.15336	-0.746294	1.83849	-6.64386	-1.34514	-1.28481	-6.64386	0.463492	1.50647	-6.64386	-1.43092	1.07838	-0.958132
163	hsa-miR-4712-3p	0.00831775	0.0010986	4.87447	down	-6.64386	-6.64386	1.28911	-6.64386	-6.64386	-6.64386	0.0760806	-6.64386	-0.54142	-0.591173	0.216852	0.657708	-6.64386	-0.329117	-0.362475	-6.64386	-6.64386	-6.64386	-0.922555	0.561949	-0.0426234	1.93392	0.348955	1.68266	0.825393	-6.64386	0.196952	1.1353	-6.64386	0.399581	-6.64386	-0.54142	-6.64386	-6.64386	0.626254	-6.64386	-6.64386	-0.11855	0.614907	0.5416	0.0386695	0.149646	0.531819	-6.64386
164	hsa-miR-374b-5p	0.000774362	5.45408e-05	4.97139	down	2.3611	2.02588	0.538847	-6.64386	-6.64386	-6.64386	2.19843	0.374784	-0.756715	-6.64386	2.27781	0.424098	-6.64386	-6.64386	1.56528	-0.697549	-6.64386	-6.64386	0.752737	-1.5759	-6.64386	2.94795	-0.452934	-1.2696	2.41473	-6.64386	-0.880104	0.385196	-6.64386	0.508286	0.414344	-0.381676	0.527554	1.24329	-0.879741	0.256747	-0.585656	-6.64386	0.172202	1.96308	-6.64386	-0.402288	-0.00989604	-6.64386
165	hsa-miR-23b-5p	0.0104274	0.00149434	5.08434	down	-6.64386	-6.64386	2.71243	-6.64386	-6.64386	-6.64386	-6.64386	-6.64386	1.6273	-6.64386	-6.64386	-6.64386	-6.64386	-6.64386	1.78157	-6.64386	-6.64386	1.58368	-6.64386	-6.64386	-6.64386	-6.64386	-6.64386	-6.64386	-6.64386	-6.64386	-6.64386	-6.64386	-6.64386	-6.64386	-6.64386	-6.64386	-6.64386	-6.64386	-6.64386	-6.64386	-6.64386	-6.64386	-6.64386	1.66349	-6.64386	-6.64386	-6.64386	-6.64386
166	hsa-miR-192-5p	0.00845123	0.00112208	5.30191	down	1.79876	0.0328973	-6.64386	-6.64386	-6.64386	-6.64386	1.57303	1.26381	-6.64386	-0.495188	1.29999	1.57753	-6.64386	0.563027	2.52826	-0.383534	-6.64386	-0.328597	0.608579	0.325987	-6.64386	2.61243	-0.578701	-6.64386	-0.599079	-0.0985572	-6.64386	-0.0336651	-6.64386	-0.122699	4.73194	0.554565	-0.360521	0.733889	-6.64386	-0.214581	-6.64386	-6.64386	0.599553	0.662562	-6.64386	-6.64386	1.23738	0.201364
167	hsa-miR-374a-5p	0.00548813	0.000633245	5.31628	down	1.02176	0.421046	1.97014	-6.64386	-6.64386	-6.64386	1.26043	1.73719	-6.64386	-6.64386	3.13807	0.123321	-6.64386	-6.64386	2.39419	-6.64386	-6.64386	-6.64386	-1.48651	-1.367	-1.47574	2.08904	-0.792931	0.135694	1.99991	-6.64386	-1.00938	1.94773	-6.64386	2.13116	-1.27292	-0.22589	-6.64386	1.45218	-6.64386	0.476213	-0.88826	-6.64386	0.118064	1.87003	-6.64386	0.237766	-0.10238	-6.64386
168	hsa-miR-625-3p	0.000599985	3.98304e-05	5.36247	down	0.486391	0.676291	0.151398	-6.64386	-6.64386	-6.64386	0.249191	0.278293	0.0658312	-6.64386	-6.64386	-6.64386	0.300161	-0.365721	1.41189	-6.64386	-6.64386	0.124084	-6.64386	-0.240191	-6.64386	0.800256	-6.64386	0.564628	0.290626	0.268151	-6.64386	-6.64386	0.411109	-6.64386	1.06118	-6.64386	0.174387	-0.00631861	-6.64386	-6.64386	0.305102	-6.64386	-0.277915	-0.226657	-6.64386	0.314893	0.305721	-6.64386
169	hsa-miR-654-3p	0.0409245	0.00748198	5.40909	down	2.45547	2.88377	5.19593	4.04308	2.41816	-6.64386	2.29514	2.10237	-6.64386	-6.64386	1.35083	-6.64386	-6.64386	-6.64386	2.66045	-6.64386	-6.64386	-6.64386	-6.64386	-6.64386	-6.64386	1.81797	-6.64386	-6.64386	1.82238	-6.64386	-6.64386	-6.64386	-6.64386	1.59455	1.8122	1.12227	1.56284	2.02273	-6.64386	1.04827	-6.64386	1.45036	1.0999	1.02518	-6.64386	-6.64386	-6.64386	2.77631
170	hsa-miR-3609	0.00615044	0.000719387	5.48061	down	2.64078	2.01422	0.246379	-6.64386	-6.64386	-6.64386	1.91839	1.53858	-0.25965	-6.64386	1.97846	-0.183872	-6.64386	-6.64386	2.495	-0.482734	-6.64386	-0.542064	1.13846	-0.842835	-6.64386	1.96443	-6.64386	-6.64386	1.45244	-6.64386	-1.16185	-0.170307	-1.0381	0.0170981	2.30697	1.7706	-0.196192	2.20644	-0.012635	-0.107769	0.663116	-6.64386	-0.108023	2.39982	-6.64386	-6.64386	1.10005	-0.926498
171	hsa-miR-1306-3p	0.000441067	2.74214e-05	5.49978	down	0.0773893	1.35777	-6.64386	1.14473	1.17205	-6.64386	0.498475	0.539473	0.345333	-6.64386	-0.0738033	0.461883	-6.64386	-6.64386	0.623634	-6.64386	-6.64386	0.361827	0.60541	0.301706	-0.059176	-6.64386	-6.64386	-0.307103	0.158966	-0.327456	-6.64386	-0.11528	-0.234347	0.346794	-6.64386	-0.0799731	-6.64386	0.250176	0.267373	-6.64386	-6.64386	0.0642066	0.347692	-6.64386	-6.64386	-6.64386	0.414181	-6.64386
172	hsa-miR-4644	0.000774362	5.46705e-05	5.5089	down	-0.741936	0.394892	0.0274147	5.93966	2.38413	2.18962	0.185036	0.0842788	-6.64386	-6.64386	0.304176	1.0876	-6.64386	-0.924642	0.771829	0.424253	-6.64386	-0.987378	-0.137259	-6.64386	-6.64386	-0.700562	-6.64386	-1.0416	1.02347	-6.64386	-6.64386	0.841236	-6.64386	-0.088141	0.341791	0.149358	-0.462537	2.25265	-6.64386	-1.01775	-6.64386	-6.64386	0.476825	0.00496844	-6.64386	-6.64386	0.424871	-6.64386
173	hsa-miR-103b	0.0136126	0.00204405	5.5324	down	1.12297	1.4089	-6.64386	-6.64386	-6.64386	-6.64386	1.22426	1.60517	0.0872131	0.331191	0.228941	-6.64386	-6.64386	0.0132126	0.813904	-6.64386	-6.64386	0.411318	0.491304	-6.64386	-6.64386	-6.64386	-6.64386	-6.64386	-0.0133348	1.70784	-6.64386	-6.64386	0.15232	0.448058	-6.64386	-6.64386	-6.64386	0.380944	-6.64386	0.613605	-6.64386	-6.64386	-6.64386	-6.64386	-6.64386	-6.64386	-6.64386	-6.64386
174	hsa-miR-4311	0.0107018	0.00155058	5.53532	down	1.85666	3.28788	-6.64386	2.75503	-6.64386	-6.64386	2.25571	2.16383	-6.64386	-6.64386	1.73388	2.2638	-6.64386	-6.64386	2.37822	1.99531	-6.64386	-6.64386	-6.64386	-6.64386	-6.64386	-6.64386	-6.64386	-6.64386	1.65423	-6.64386	-6.64386	2.55913	-6.64386	1.93358	2.44009	-6.64386	-6.64386	1.67461	-6.64386	-6.64386	-6.64386	-6.64386	2.43783	-6.64386	1.77435	-6.64386	2.09108	1.77115
175	hsa-miR-92a-1-5p	0.0325664	0.00578234	5.65285	down	-6.64386	-6.64386	-6.64386	-6.64386	-6.64386	-6.64386	2.52234	-6.64386	1.8497	-6.64386	-6.64386	2.83084	2.43783	-6.64386	1.63347	-6.64386	-6.64386	-6.64386	-6.64386	2.05735	-6.64386	-6.64386	1.67461	-6.64386	2.39898	-6.64386	-6.64386	-6.64386	1.73972	1.74595	-6.64386	2.4753	-6.64386	-6.64386	2.08416	-6.64386	-6.64386	-6.64386	2.1285	1.96834	-6.64386	-6.64386	2.23693	-6.64386
176	hsa-miR-934	0.00417674	0.000457725	5.71363	down	-6.64386	-6.64386	-6.64386	-6.64386	-6.64386	-6.64386	-6.64386	-6.64386	1.72041	-6.64386	-6.64386	1.46311	-6.64386	-6.64386	-6.64386	-6.64386	-6.64386	-6.64386	-6.64386	-6.64386	-6.64386	-6.64386	-6.64386	-6.64386	-6.64386	-6.64386	-6.64386	-6.64386	-6.64386	-6.64386	-6.64386	-6.64386	-6.64386	-6.64386	-6.64386	-6.64386	-6.64386	-6.64386	-6.64386	-6.64386	-6.64386	-6.64386	-6.64386	-6.64386
177	hsa-miR-374c-5p	0.00280487	0.000280059	6.0823	down	1.85915	1.81714	1.08047	-6.64386	-6.64386	-6.64386	2.47741	0.412481	-0.646237	-6.64386	2.82853	1.17121	-6.64386	-6.64386	1.89231	-0.393168	-6.64386	-6.64386	0.734545	-6.64386	-6.64386	3.16281	-0.0483352	-0.909143	2.95614	-6.64386	-0.875243	0.92365	-6.64386	0.906811	0.180017	-0.100803	-0.178078	1.46624	-0.807595	0.279763	-6.64386	-6.64386	0.218657	2.16483	-6.64386	-6.64386	0.28232	-6.64386
178	hsa-miR-622	5.67141e-06	1.46417e-07	6.13828	down	-0.371287	-6.64386	0.242127	1.49665	0.960614	0.730393	-6.64386	-0.245797	-6.64386	0.138493	-6.64386	-6.64386	1.88078	-6.64386	-0.486659	-0.407224	-6.64386	-6.64386	-6.64386	-0.553773	0.0903984	-0.703151	-6.64386	-0.0864793	1.55202	0.393452	-0.209818	-0.342269	0.135141	-0.656584	-0.237299	-6.64386	0.953914	-0.557997	0.0115864	-0.376741	-6.64386	-6.64386	-0.270119	0.250307	-6.64386	0.595318	-0.741916	-0.0139992
179	hsa-miR-610	0.0067359	0.000805611	6.32531	down	-6.64386	2.80776	-6.64386	-6.64386	5.86823	-6.64386	-6.64386	-6.64386	-6.64386	-6.64386	-6.64386	-6.64386	-6.64386	-6.64386	1.85029	-6.64386	-6.64386	-6.64386	-6.64386	-6.64386	-6.64386	-6.64386	-6.64386	-6.64386	2.57406	-6.64386	-6.64386	-6.64386	-6.64386	-6.64386	-6.64386	-6.64386	-6.64386	-6.64386	-6.64386	-6.64386	-6.64386	-6.64386	1.73422	1.70531	-6.64386	-6.64386	1.49069	-6.64386
180	hsa-miR-224-3p	0.000799931	5.69081e-05	6.37276	down	-6.64386	-6.64386	-6.64386	-6.64386	-6.64386	-6.64386	-6.64386	-6.64386	-6.64386	-6.64386	-6.64386	-6.64386	-6.64386	-6.64386	-6.64386	-6.64386	-6.64386	-6.64386	-6.64386	-6.64386	-6.64386	-6.64386	-6.64386	-6.64386	-6.64386	-6.64386	-6.64386	-6.64386	-6.64386	-6.64386	-6.64386	-6.64386	-6.64386	-6.64386	-6.64386	-6.64386	-6.64386	-6.64386	-6.64386	-6.64386	-6.64386	-6.64386	-6.64386	-6.64386
181	hsa-miR-181c-3p	0.00324904	0.000340652	6.80875	down	-6.64386	-6.64386	-6.64386	-6.64386	-6.64386	-6.64386	-6.64386	-6.64386	-6.64386	-6.64386	-6.64386	-6.64386	-6.64386	-6.64386	-6.64386	-6.64386	-6.64386	1.67679	-6.64386	-6.64386	-6.64386	-6.64386	-6.64386	-6.64386	-6.64386	-6.64386	-6.64386	-6.64386	1.78279	-6.64386	-6.64386	-6.64386	-6.64386	-6.64386	-6.64386	-6.64386	-6.64386	-6.64386	-6.64386	-6.64386	-6.64386	-6.64386	-6.64386	-6.64386
182	hsa-miR-4520a-3p	0.022563	0.00372087	6.89	down	2.05324	2.56613	-6.64386	3.2026	-6.64386	3.61455	1.85489	1.6038	-6.64386	-6.64386	-6.64386	-6.64386	-6.64386	-6.64386	2.17891	-6.64386	-6.64386	-6.64386	-6.64386	-6.64386	-6.64386	-6.64386	-6.64386	-6.64386	-6.64386	-6.64386	-6.64386	-6.64386	1.60221	-6.64386	-6.64386	-6.64386	2.02606	-6.64386	-6.64386	-6.64386	-6.64386	-6.64386	-6.64386	2.03546	-6.64386	-6.64386	-6.64386	1.93621
183	hsa-miR-194-5p	0.0104143	0.00148697	6.89947	down	2.03917	-0.192378	-0.51649	-6.64386	-6.64386	-6.64386	1.20183	1.53754	-6.64386	-0.347584	1.85056	1.15363	-6.64386	1.30624	2.8163	-6.64386	-6.64386	0.143969	1.46877	0.519234	-6.64386	2.36986	-0.117259	-6.64386	-0.270903	-6.64386	-0.224274	-0.413308	-6.64386	-0.349111	4.69304	1.33444	-6.64386	1.85056	-6.64386	0.0432061	-6.64386	-6.64386	0.264764	0.11032	-6.64386	-6.64386	1.39272	-6.64386
184	hsa-miR-7-1-3p	0.0137794	0.00209087	7.00258	down	0.109394	-0.0969015	0.0276199	-6.64386	-6.64386	-6.64386	-0.423984	-0.113287	0.194998	-6.64386	0.497561	1.81594	-6.64386	0.218845	1.16375	-6.64386	-6.64386	0.85764	-6.64386	0.680425	-6.64386	0.834116	0.00596439	-6.64386	0.478791	-6.64386	-6.64386	-6.64386	-6.64386	0.240086	1.46708	0.339388	-6.64386	1.06255	-6.64386	-6.64386	0.248437	-6.64386	0.223911	1.55757	-6.64386	-6.64386	0.637621	-0.383623
185	hsa-miR-31-5p	0.00373849	0.000399849	7.08622	down	2.60651	1.04438	3.80227	-6.64386	-6.64386	-6.64386	-0.89647	-0.667427	-0.692669	-1.50976	-6.64386	-6.64386	-1.33783	-0.0662297	2.90576	-2.00274	-0.970203	0.480935	0.401242	2.88085	-0.370977	-6.64386	3.355	-6.64386	0.00438919	-0.910405	-6.64386	-6.64386	-6.64386	-6.64386	0.652615	-0.692669	-6.64386	4.45911	-6.64386	-1.15786	-1.26577	2.81829	3.89091	-6.64386	-6.64386	0.529433	1.22355	3.03066
186	hsa-miR-4474-5p	0.00408493	0.000445511	7.16981	down	-6.64386	3.45152	-6.64386	2.72751	-6.64386	-6.64386	2.19021	-6.64386	-6.64386	-6.64386	-6.64386	-6.64386	-6.64386	-6.64386	2.61384	-6.64386	-6.64386	-6.64386	-6.64386	-6.64386	-6.64386	-6.64386	-6.64386	-6.64386	-6.64386	-6.64386	-6.64386	2.35982	-6.64386	-6.64386	-6.64386	-6.64386	-6.64386	-6.64386	-6.64386	-6.64386	-6.64386	-6.64386	1.64933	-6.64386	-6.64386	-6.64386	-6.64386	-6.64386
187	hsa-miR-149-5p	0.000147486	7.23894e-06	7.74786	down	-0.332068	1.16441	0.509382	-6.64386	-6.64386	-6.64386	-6.64386	-0.0968106	-6.64386	0.00586283	0.623161	-0.442192	-6.64386	-6.64386	0.960857	-6.64386	1.33062	2.55796	2.59645	-6.64386	-6.64386	0.0143519	1.25725	-0.598625	-0.541947	-0.0897694	-0.351453	0.103637	0.141556	-6.64386	-0.313346	-0.418315	-6.64386	1.84639	-6.64386	-0.414313	0.992463	0.192182	-0.277453	-6.64386	-6.64386	-6.64386	-6.64386	-0.259971
188	hsa-miR-16-1-3p	0.0107087	0.00155721	7.80544	down	2.17967	1.81272	-6.64386	-6.64386	-6.64386	-6.64386	2.36713	1.87141	3.33512	1.99259	2.03873	-6.64386	-6.64386	2.37433	2.44639	-6.64386	2.04234	1.58368	-6.64386	2.05735	-6.64386	-6.64386	-6.64386	-6.64386	-6.64386	-6.64386	1.57533	-6.64386	-6.64386	1.48291	-6.64386	-6.64386	-6.64386	2.04234	-6.64386	-6.64386	-6.64386	-6.64386	-6.64386	-6.64386	-6.64386	-6.64386	2.18035	-6.64386
189	hsa-miR-7-5p	5.58255e-08	4.11779e-10	8.04659	down	-0.629999	-1.64855	0.816993	-6.64386	-6.64386	-6.64386	-0.276262	2.60197	-1.37578	0.130162	-0.758733	0.6413	-0.105302	-1.12438	0.0349339	-6.64386	-1.522	-0.00654647	-1.88806	-0.590767	-6.64386	-0.422405	0.168041	-2.89447	-0.0434629	-6.64386	-6.64386	-1.19387	-2.64663	0.444638	0.693998	-1.70643	0.00651682	2.47439	-0.736776	-6.64386	0.767776	-0.691864	0.629556	0.712118	-2.41694	-2.7022	-0.20682	-0.167052
190	hsa-miR-3170	0.000574528	3.7535e-05	8.30426	down	-6.64386	0.388748	-6.64386	6.97739	3.69334	1.59037	0.381869	0.682224	-6.64386	-6.64386	-6.64386	-6.64386	-6.64386	-6.64386	0.711709	-6.64386	-6.64386	-6.64386	0.0141261	0.47467	-6.64386	-0.0157446	-6.64386	-6.64386	-0.146226	-6.64386	-0.0142657	-6.64386	-6.64386	0.240276	-6.64386	0.345137	-6.64386	3.19758	0.305658	-6.64386	-6.64386	0.627012	0.307663	-6.64386	-6.64386	-6.64386	1.01366	-6.64386
191	hsa-miR-3131	0.00280487	0.000280782	8.68057	down	-6.64386	-6.64386	-6.64386	-6.64386	2.25639	3.33606	-6.64386	1.82121	-6.64386	-6.64386	-6.64386	-6.64386	2.2679	-6.64386	1.63347	-6.64386	-6.64386	-6.64386	-6.64386	-6.64386	-6.64386	-6.64386	-6.64386	1.52946	-6.64386	-6.64386	-6.64386	-6.64386	1.73972	-6.64386	-6.64386	-6.64386	-6.64386	2.33512	1.98681	-6.64386	-6.64386	-6.64386	-6.64386	-6.64386	1.68474	-6.64386	-6.64386	1.72676
192	hsa-miR-2278	0.00132495	0.000111692	8.70332	down	1.80213	3.14617	-6.64386	-6.64386	-6.64386	-6.64386	2.43669	1.63388	-6.64386	-6.64386	2.06554	1.87741	-6.64386	-6.64386	1.98516	-6.64386	-6.64386	1.40786	-6.64386	1.33309	-6.64386	-6.64386	-6.64386	-6.64386	1.8639	-6.64386	0.99897	1.894	-6.64386	1.97006	2.05895	-6.64386	-6.64386	1.80512	-6.64386	-6.64386	-6.64386	-6.64386	2.16608	1.22463	-6.64386	-6.64386	1.7415	-6.64386
193	hsa-miR-1305	1.48104e-05	4.75992e-07	8.81735	down	-0.0539244	0.291112	-0.318131	3.1471	1.82801	-6.64386	-0.0656142	0.494649	0.026804	-0.394918	-0.297175	-6.64386	-6.64386	-6.64386	-0.336703	-6.64386	-6.64386	-6.64386	-0.371321	0.0112201	-0.245073	-0.321022	0.425353	0.97732	-0.620799	-0.209791	-0.374178	0.334538	-6.64386	0.977571	-6.64386	-6.64386	-6.64386	-6.64386	0.127188	-6.64386	-6.64386	-0.0495405	1.34671	-6.64386	0.213351	1.31643	-0.124693	-6.64386
194	hsa-miR-3146	0.00163582	0.00014307	9.02217	down	-6.64386	-6.64386	-6.64386	-6.64386	-6.64386	-6.64386	-6.64386	-6.64386	-6.64386	-6.64386	-6.64386	-6.64386	-6.64386	-6.64386	1.70942	-6.64386	-6.64386	-6.64386	-6.64386	-6.64386	-6.64386	-6.64386	-6.64386	-6.64386	-6.64386	-6.64386	-6.64386	-6.64386	-6.64386	-6.64386	-6.64386	-6.64386	-6.64386	-6.64386	-6.64386	-6.64386	-6.64386	-6.64386	2.79476	-6.64386	-6.64386	-6.64386	2.06006	-6.64386
195	hsa-miR-27b-5p	0.00292713	0.000297648	9.26145	down	-6.64386	2.43863	4.06686	-6.64386	-6.64386	-6.64386	-6.64386	-6.64386	2.00582	1.71505	-6.64386	-6.64386	-6.64386	-6.64386	3.45744	-6.64386	-6.64386	2.60752	-6.64386	-6.64386	-6.64386	-6.64386	-6.64386	-6.64386	-6.64386	-6.64386	-6.64386	1.51183	-6.64386	-6.64386	2.63274	-6.64386	-6.64386	1.89034	-6.64386	-6.64386	-6.64386	-6.64386	3.26315	1.74595	-6.64386	-6.64386	2.68624	2.45468
196	hsa-miR-3713	0.00690717	0.000844291	9.5878	down	-6.64386	3.57958	1.57857	-6.64386	8.88629	-6.64386	1.99643	2.09588	-6.64386	-6.64386	-6.64386	-6.64386	-6.64386	-6.64386	1.5533	-6.64386	-6.64386	-6.64386	-6.64386	-6.64386	2.29499	-6.64386	-6.64386	2.35049	-6.64386	-6.64386	-6.64386	1.6924	-6.64386	1.74595	-6.64386	-6.64386	-6.64386	-6.64386	2.37075	-6.64386	-6.64386	1.65284	2.24879	-6.64386	-6.64386	-6.64386	1.99593	-6.64386
197	hsa-miR-297	0.0102708	0.00146107	9.66179	down	1.62404	3.2728	1.49611	2.65405	-6.64386	-6.64386	2.25469	1.67463	-6.64386	-6.64386	2.29027	2.46311	-6.64386	2.00397	2.63347	-6.64386	-6.64386	-6.64386	-6.64386	-6.64386	-6.64386	-6.64386	-6.64386	-6.64386	2.65423	-6.64386	-6.64386	2.0312	-6.64386	1.78548	-6.64386	-6.64386	-6.64386	1.89034	-6.64386	-6.64386	-6.64386	-6.64386	2.83376	2.5533	-6.64386	-6.64386	2.58089	-6.64386
198	hsa-miR-617	1.49157e-05	4.87235e-07	10.1268	down	0.866089	1.87153	-0.350851	-6.64386	-6.64386	-6.64386	1.66935	1.27426	-6.64386	-0.515101	0.318632	-6.64386	-6.64386	-6.64386	1.169	-6.64386	-6.64386	-6.64386	-6.64386	-6.64386	-6.64386	0.545329	-6.64386	1.15105	1.0272	-0.446045	-6.64386	1.16064	-0.583548	0.197617	0.163184	-6.64386	0.797226	-0.255894	-6.64386	-6.64386	-6.64386	-6.64386	1.41917	-0.400284	-6.64386	-6.64386	0.672662	-0.50481
199	hsa-miR-299-3p	0.00114469	9.28777e-05	10.2976	down	-6.64386	-6.64386	0.0151339	-6.64386	-6.64386	-6.64386	-6.64386	0.263997	-6.64386	-6.64386	-6.64386	-6.64386	-6.64386	-6.64386	-6.64386	-6.64386	-6.64386	-6.64386	-6.64386	-6.64386	-6.64386	-6.64386	-6.64386	1.25142	-6.64386	0.694129	-6.64386	0.603742	-6.64386	-6.64386	-6.64386	-6.64386	0.9374	-6.64386	1.42623	-6.64386	0.7538	-6.64386	0.459353	-6.64386	-6.64386	0.760185	1.00097	0.240134
200	hsa-miR-3125	1.55811e-05	5.17182e-07	10.4598	down	-0.0544902	0.520989	-0.00651244	-6.64386	-6.64386	2.09496	0.403678	0.249612	-6.64386	-6.64386	0.287839	0.332539	-6.64386	-6.64386	0.342286	-6.64386	-6.64386	-6.64386	-6.64386	-6.64386	-6.64386	-6.64386	-6.64386	0.118141	0.000474938	-6.64386	-6.64386	0.590317	-0.193767	-0.161062	-6.64386	-6.64386	0.49429	0.361839	0.739021	-6.64386	-6.64386	-6.64386	0.47666	0.0405717	-6.64386	-0.00047518	0.335462	-0.0843316
201	hsa-miR-4768-3p	0.000370726	2.2267e-05	11.119	down	-6.64386	1.57787	-6.64386	4.33194	2.38232	-6.64386	-6.64386	-6.64386	-6.64386	-6.64386	-6.64386	1.67883	-6.64386	-6.64386	1.33091	-6.64386	-6.64386	-6.64386	-6.64386	-6.64386	-6.64386	-6.64386	-6.64386	-6.64386	2.14522	-6.64386	-6.64386	1.51183	-6.64386	-6.64386	-6.64386	-6.64386	-6.64386	3.00582	-6.64386	-6.64386	-6.64386	-6.64386	1.64933	-6.64386	-6.64386	-6.64386	-6.64386	-6.64386
202	hsa-miR-4719	0.00707513	0.000868549	11.2437	down	-6.64386	-6.64386	2.69405	-6.64386	-6.64386	-6.64386	-6.64386	-6.64386	-6.64386	-6.64386	1.5533	-6.64386	-6.64386	-6.64386	1.94758	-6.64386	-6.64386	-6.64386	-6.64386	-6.64386	-6.64386	2.96242	-6.64386	4.98451	-6.64386	-6.64386	2.1159	2.60494	-6.64386	2.50676	-6.64386	-6.64386	-6.64386	-6.64386	-6.64386	2.10584	-6.64386	-6.64386	2.94479	2.62042	-6.64386	2.6435	1.78442	1.97468
203	hsa-miR-3682-3p	8.16782e-05	3.31361e-06	13.3726	down	1.18365	1.95506	0.0744974	-6.64386	-6.64386	-6.64386	1.40898	1.63161	-6.64386	-6.64386	0.883422	0.132941	-6.64386	-6.64386	1.13051	-6.64386	-6.64386	-6.64386	-6.64386	-6.64386	-6.64386	-6.64386	-6.64386	0.368589	0.788703	-6.64386	-6.64386	0.785362	-6.64386	0.434521	0.406346	-6.64386	-6.64386	0.344445	-6.64386	-6.64386	-6.64386	-6.64386	1.42691	0.282518	-6.64386	-6.64386	0.596626	-6.64386
204	hsa-miR-1183	4.14185e-06	9.60177e-08	13.5026	down	-6.64386	1.21842	-6.64386	1.83013	0.346827	-6.64386	0.0853545	0.600568	-6.64386	-6.64386	-6.64386	-6.64386	-6.64386	-6.64386	0.282899	-6.64386	-6.64386	-0.350678	-0.249497	-6.64386	0.251147	-0.32001	-6.64386	0.0425603	-0.417627	-6.64386	-6.64386	0.781005	-6.64386	0.770951	-6.64386	-6.64386	-0.0888712	-6.64386	0.481942	-6.64386	-6.64386	-6.64386	0.487274	-6.64386	-6.64386	0.0191013	0.654461	-6.64386
205	hsa-miR-200c-5p	0.000214178	1.16789e-05	13.6166	down	-6.64386	-6.64386	-6.64386	-6.64386	-6.64386	-6.64386	1.66417	-6.64386	-6.64386	-6.64386	-6.64386	-6.64386	-6.64386	-6.64386	-6.64386	-6.64386	-6.64386	1.72118	-6.64386	-6.64386	-6.64386	-6.64386	-6.64386	-6.64386	-6.64386	-6.64386	-6.64386	-6.64386	-6.64386	-6.64386	-6.64386	-6.64386	-6.64386	-6.64386	-6.64386	-6.64386	-6.64386	-6.64386	-6.64386	-6.64386	-6.64386	-6.64386	1.62396	-6.64386
206	hsa-miR-2115-3p	0.000163708	8.45278e-06	13.6216	down	-6.64386	2.62955	-6.64386	-6.64386	-6.64386	-6.64386	1.83051	-6.64386	-6.64386	-6.64386	-6.64386	-6.64386	-6.64386	-6.64386	1.59395	-6.64386	1.6273	-6.64386	-6.64386	-6.64386	-6.64386	1.87049	-6.64386	2.01488	-6.64386	-6.64386	-6.64386	-6.64386	-6.64386	-6.64386	-6.64386	-6.64386	-6.64386	1.67461	1.7295	-6.64386	-6.64386	-6.64386	1.6924	-6.64386	-6.64386	-6.64386	-6.64386	-6.64386
207	hsa-miR-1244	1.29835e-05	4.03597e-07	13.8761	down	-1.17784	0.453191	1.18561	-6.64386	-6.64386	-6.64386	1.0186	1.84102	-6.64386	-6.64386	0.0208967	-0.382501	-6.64386	-6.64386	1.92493	-6.64386	-6.64386	-6.64386	-1.30936	-6.64386	-6.64386	0.457779	-6.64386	-6.64386	1.27999	-6.64386	-6.64386	-0.412005	-6.64386	-0.478885	1.44252	1.6655	2.04718	1.48108	-6.64386	-6.64386	-6.64386	-6.64386	0.578596	-0.0212036	-6.64386	-6.64386	0.528892	-6.64386
208	hsa-miR-10a-3p	0.0012578	0.000103724	15.8607	down	2.13031	2.45289	-6.64386	-6.64386	9.73039	-6.64386	-6.64386	-6.64386	-6.64386	-6.64386	2.07268	-6.64386	-6.64386	-6.64386	4.08936	-6.64386	-6.64386	-6.64386	2.20703	-6.64386	-6.64386	-6.64386	-6.64386	-6.64386	2.1727	-6.64386	-6.64386	-6.64386	-6.64386	1.78548	-6.64386	-6.64386	-6.64386	2.30538	-6.64386	3.03873	-6.64386	-6.64386	-6.64386	1.48291	-6.64386	-6.64386	2.31786	-6.64386
209	hsa-miR-182-5p	1.58672e-10	1.672e-13	16.2915	down	-2.39413	-1.3609	-6.64386	0.458665	-0.546484	1.73122	-2.14087	0.379067	-6.64386	-1.87957	-2.477	-6.64386	-0.770123	-6.64386	-1.31548	-2.40766	-2.20597	-1.78181	-2.24357	-6.64386	0.759984	-6.64386	-0.190699	-2.36655	-1.6268	-1.85491	-1.59248	-0.647213	-1.6359	-2.29023	-2.16373	-2.85366	-0.132983	0.316261	0.614767	-1.53077	0.925616	-1.98013	0.390755	-1.58302	-1.23901	-0.390007	-2.51821	0.659415
210	hsa-miR-206	0.000385033	2.3532e-05	18.0444	down	2.48247	3.84634	-6.64386	3.50506	-6.64386	-6.64386	2.64264	2.60489	-6.64386	-6.64386	-6.64386	-6.64386	-6.64386	-6.64386	2.67195	-6.64386	-6.64386	-6.64386	-6.64386	-6.64386	-6.64386	-6.64386	-6.64386	-6.64386	-6.64386	-6.64386	-6.64386	-6.64386	-6.64386	1.57602	-6.64386	-6.64386	-6.64386	-6.64386	-6.64386	-6.64386	-6.64386	-6.64386	2.09679	2.40891	-6.64386	-6.64386	2.58089	-6.64386
211	hsa-miR-205-5p	0.00108373	8.52426e-05	19.4737	down	-6.64386	-6.64386	2.54356	-6.64386	-6.64386	-6.64386	-6.64386	1.30273	-6.64386	1.5457	-6.64386	-6.64386	3.38687	-6.64386	-6.64386	2.06721	-6.64386	-6.64386	-6.64386	-6.64386	1.67595	-6.64386	2.10242	1.53508	-6.64386	-6.64386	1.3675	-6.64386	1.27663	1.33242	-6.64386	-6.64386	-6.64386	-6.64386	1.48389	-6.64386	-6.64386	2.18042	1.13894	-6.64386	-6.64386	-6.64386	-6.64386	2.76326
212	hsa-miR-4672	0.000130828	6.27255e-06	22.6565	down	-6.64386	1.98438	1.69405	4.60563	2.26647	-6.64386	1.53566	1.94296	-6.64386	-6.64386	1.85587	-6.64386	-6.64386	-6.64386	2.93182	-6.64386	-6.64386	-6.64386	-6.64386	-6.64386	-6.64386	-6.64386	-6.64386	-6.64386	-6.64386	-6.64386	-6.64386	-6.64386	-6.64386	1.53022	-6.64386	-6.64386	-6.64386	3.29027	-6.64386	-6.64386	-6.64386	-6.64386	2.15953	-6.64386	-6.64386	-6.64386	1.66578	-6.64386
213	hsa-miR-31-3p	0.00108373	8.6219e-05	22.9772	down	3.29865	-6.64386	4.58357	-6.64386	-6.64386	-6.64386	-6.64386	-6.64386	-6.64386	-6.64386	-6.64386	-6.64386	-6.64386	-6.64386	4.45744	-6.64386	-6.64386	-6.64386	1.55933	4.10286	-6.64386	-6.64386	4.0333	-6.64386	-6.64386	-6.64386	-6.64386	-6.64386	-6.64386	-6.64386	-6.64386	-6.64386	-6.64386	5.99886	-6.64386	-6.64386	-6.64386	1.9554	5.11273	-6.64386	-6.64386	-6.64386	2.39448	3.38497
214	hsa-miR-196b-5p	0.000102842	4.44311e-06	23.3062	down	2.45555	2.4258	-6.64386	-6.64386	-6.64386	-6.64386	-6.64386	1.74719	-6.64386	-6.64386	-6.64386	3.81269	-6.64386	-6.64386	2.53254	-6.64386	-6.64386	-6.64386	3.26715	-6.64386	1.75185	-6.64386	-6.64386	-6.64386	1.39898	-6.64386	-6.64386	2.0312	-6.64386	3.19073	2.18294	-6.64386	-6.64386	2.67461	-6.64386	-6.64386	-6.64386	-6.64386	-6.64386	-6.64386	-6.64386	-6.64386	-6.64386	-6.64386
215	hsa-miR-29b-2-5p	4.73786e-06	1.17323e-07	24.8125	down	-6.64386	-6.64386	-6.64386	-6.64386	-6.64386	-6.64386	-6.64386	-6.64386	-6.64386	-6.64386	-6.64386	-6.64386	-6.64386	-6.64386	2.06788	-6.64386	-6.64386	-6.64386	1.82236	-6.64386	-6.64386	-6.64386	-6.64386	-6.64386	-6.64386	-6.64386	-6.64386	-6.64386	-6.64386	-6.64386	-6.64386	2.6273	-6.64386	1.6273	-6.64386	-6.64386	-6.64386	-6.64386	-6.64386	-6.64386	-6.64386	-6.64386	-6.64386	-6.64386
216	hsa-miR-3120-3p	9.80438e-07	1.49803e-08	25.5835	down	-6.64386	-6.64386	-6.64386	-6.64386	-6.64386	2.80894	-6.64386	-6.64386	-6.64386	-6.64386	-6.64386	-6.64386	-6.64386	-6.64386	1.63347	-6.64386	-6.64386	-6.64386	-6.64386	-6.64386	-6.64386	-6.64386	-6.64386	-6.64386	-6.64386	-6.64386	-6.64386	-6.64386	1.94325	-6.64386	-6.64386	-6.64386	-6.64386	1.6273	-6.64386	-6.64386	-6.64386	-6.64386	-6.64386	-6.64386	-6.64386	-6.64386	-6.64386	-6.64386
217	hsa-miR-452-5p	3.01955e-06	6.36365e-08	28.7059	down	-6.64386	-6.64386	2.16353	-6.64386	-6.64386	-6.64386	-6.64386	-6.64386	-6.64386	-6.64386	-6.64386	-6.64386	-6.64386	-6.64386	1.42402	-6.64386	-6.64386	-6.64386	-6.64386	-6.64386	-6.64386	-6.64386	-6.64386	-6.64386	-6.64386	-6.64386	-6.64386	-6.64386	-6.64386	-6.64386	-6.64386	-6.64386	-6.64386	-6.64386	-6.64386	-6.64386	-6.64386	-6.64386	1.85286	-6.64386	-6.64386	-6.64386	-6.64386	2.99354
218	hsa-miR-215	0.000354355	2.1097e-05	30.1081	down	-6.64386	1.79129	-6.64386	3.51611	-6.64386	-6.64386	2.69582	1.71052	-6.64386	-6.64386	2.62369	2.86646	-6.64386	-6.64386	3.83341	-6.64386	-6.64386	-6.64386	-6.64386	-6.64386	-6.64386	3.61125	-6.64386	-6.64386	1.87104	-6.64386	-6.64386	1.73422	-6.64386	1.78548	4.60674	-6.64386	-6.64386	3.43466	-6.64386	-6.64386	-6.64386	-6.64386	1.64933	2.06788	-6.64386	-6.64386	-6.64386	-6.64386
219	hsa-miR-200a-5p	4.47296e-06	1.0605e-07	31.4116	down	-6.64386	-6.64386	1.53793	-6.64386	-6.64386	-6.64386	1.57441	-6.64386	-6.64386	1.57755	-6.64386	-6.64386	-6.64386	-6.64386	-6.64386	-6.64386	-6.64386	-6.64386	-6.64386	-6.64386	-6.64386	-6.64386	-6.64386	-6.64386	-6.64386	-6.64386	-6.64386	-6.64386	-6.64386	-6.64386	-6.64386	-6.64386	-6.64386	-6.64386	-6.64386	-6.64386	-6.64386	1.87523	-6.64386	-6.64386	-6.64386	-6.64386	1.5365	-6.64386
220	hsa-miR-375	1.83615e-05	6.28819e-07	34.5617	down	-6.64386	-6.64386	-6.64386	-6.64386	-6.64386	-6.64386	-6.64386	-6.64386	-6.64386	-6.64386	-6.64386	-6.64386	-6.64386	-6.64386	-6.64386	-6.64386	-6.64386	-6.64386	-6.64386	-6.64386	-6.64386	-6.64386	-6.64386	-6.64386	-6.64386	-6.64386	-6.64386	-6.64386	-6.64386	-6.64386	-6.64386	-6.64386	-6.64386	-6.64386	-6.64386	-6.64386	2.14731	-6.64386	-6.64386	-6.64386	-6.64386	-6.64386	-6.64386	-6.64386
221	hsa-miR-335-3p	9.58641e-07	1.36371e-08	40.5269	down	-6.64386	1.9473	2.51717	-6.64386	-6.64386	-6.64386	2.02567	-6.64386	1.96834	-6.64386	-6.64386	-6.64386	-6.64386	-6.64386	2.09645	-6.64386	-6.64386	-6.64386	-6.64386	-6.64386	-6.64386	2.50521	-6.64386	2.52946	1.80233	-6.64386	-6.64386	1.92686	-6.64386	2.70531	-6.64386	-6.64386	-6.64386	2.44833	-6.64386	-6.64386	-6.64386	-6.64386	2.55913	-6.64386	1.81964	1.88451	-6.64386	-6.64386
222	hsa-miR-539-5p	1.20178e-06	2.02618e-08	43.9693	down	2.19014	3.33471	2.99361	3.35641	-6.64386	-6.64386	2.30315	2.21732	-6.64386	-6.64386	-6.64386	-6.64386	-6.64386	-6.64386	2.46841	-6.64386	-6.64386	-6.64386	-6.64386	-6.64386	-6.64386	-6.64386	-6.64386	-6.64386	-6.64386	-6.64386	-6.64386	-6.64386	-6.64386	1.82395	2.11079	-6.64386	-6.64386	-6.64386	-6.64386	-6.64386	-6.64386	-6.64386	2.64933	-6.64386	-6.64386	-6.64386	-6.64386	-6.64386
223	hsa-miR-224-5p	1.04826e-06	1.65689e-08	93.7173	down	-6.64386	-6.64386	4.84744	-6.64386	-6.64386	-6.64386	-6.64386	-6.64386	-6.64386	-6.64386	-6.64386	-6.64386	-6.64386	-6.64386	3.65284	-6.64386	-6.64386	-6.64386	2.2374	-6.64386	-6.64386	-6.64386	3.14668	2.66696	-6.64386	-6.64386	-6.64386	2.3863	-6.64386	-6.64386	-6.64386	-6.64386	-6.64386	2.8497	-6.64386	-6.64386	-6.64386	-6.64386	3.17479	-6.64386	-6.64386	-6.64386	2.20892	4.78745
224	hsa-miR-183-3p	4.11226e-09	1.7333e-11	101.034	down	-6.64386	-6.64386	-6.64386	-6.64386	-6.64386	-6.64386	-6.64386	-6.64386	-6.64386	-6.64386	-6.64386	-6.64386	-6.64386	-6.64386	-6.64386	-6.64386	-6.64386	-6.64386	-6.64386	-6.64386	-6.64386	-6.64386	-6.64386	-6.64386	-6.64386	-6.64386	-6.64386	-6.64386	-6.64386	-6.64386	-6.64386	-6.64386	-6.64386	-6.64386	-6.64386	-6.64386	-6.64386	-6.64386	-6.64386	-6.64386	-6.64386	-6.64386	-6.64386	-6.64386
225	hsa-miR-96-5p	1.73409e-08	1.09637e-10	120.483	down	-6.64386	-6.64386	-6.64386	-6.64386	-6.64386	-6.64386	-6.64386	-6.64386	-6.64386	-6.64386	-6.64386	-6.64386	-6.64386	-6.64386	-6.64386	-6.64386	-6.64386	-6.64386	-6.64386	-6.64386	2.79249	-6.64386	1.72041	-6.64386	-6.64386	-6.64386	-6.64386	-6.64386	-6.64386	-6.64386	-6.64386	-6.64386	-6.64386	2.14668	-6.64386	-6.64386	-6.64386	-6.64386	2.43783	-6.64386	-6.64386	-6.64386	-6.64386	-6.64386
226	hsa-miR-335-5p	1.99571e-07	1.89267e-09	138.427	down	-6.64386	-6.64386	2.13657	-6.64386	-6.64386	-6.64386	3.39988	-6.64386	-6.64386	-6.64386	4.89908	-6.64386	-6.64386	-6.64386	3.66243	-6.64386	-6.64386	-6.64386	-6.64386	-6.64386	-6.64386	-6.64386	-6.64386	-6.64386	1.6147	-6.64386	-6.64386	-6.64386	-6.64386	-6.64386	-6.64386	-6.64386	2.93859	4.22821	-6.64386	-6.64386	-6.64386	-6.64386	-6.64386	-6.64386	-6.64386	4.67592	-6.64386	2.04868
227	hsa-miR-141-3p	1.08136e-08	5.69735e-11	206.628	down	-6.64386	-6.64386	-6.64386	-6.64386	-6.64386	-6.64386	-6.64386	-6.64386	-6.64386	-6.64386	-6.64386	-6.64386	-6.64386	-6.64386	-6.64386	-6.64386	-6.64386	-6.64386	-6.64386	-6.64386	-6.64386	-6.64386	-6.64386	-6.64386	-6.64386	-6.64386	-6.64386	-6.64386	-6.64386	-6.64386	-6.64386	-6.64386	-6.64386	-6.64386	-6.64386	-6.64386	-6.64386	-6.64386	-6.64386	-6.64386	-6.64386	-6.64386	-6.64386	-6.64386
228	hsa-miR-183-5p	3.28724e-11	1.73195e-14	220.75	down	-6.64386	-6.64386	-6.64386	-6.64386	-6.64386	-6.64386	-6.64386	0.499997	-6.64386	-6.64386	-6.64386	-6.64386	-6.64386	-6.64386	-6.64386	-6.64386	-6.64386	-6.64386	-6.64386	-6.64386	1.60684	-6.64386	1.06726	-6.64386	-0.793337	-0.127756	-6.64386	-0.113806	-6.64386	-6.64386	-6.64386	-6.64386	-6.64386	1.14526	1.45737	-6.64386	1.03793	-6.64386	0.886194	-6.64386	-6.64386	-6.64386	-6.64386	0.991139
229	hsa-miR-200c-3p	1.29079e-06	2.24427e-08	250.747	down	-6.64386	1.66476	-6.64386	-6.64386	-6.64386	-6.64386	-6.64386	-6.64386	2.14668	-6.64386	1.69081	2.20935	-6.64386	1.64641	2.06788	-6.64386	-6.64386	1.58368	1.82236	-6.64386	2.73109	-6.64386	-6.64386	1.79249	-6.64386	-6.64386	1.92325	-6.64386	-6.64386	-6.64386	1.86978	2.17985	-6.64386	-6.64386	-6.64386	-6.64386	-6.64386	-6.64386	-6.64386	-6.64386	1.75942	-6.64386	1.8219	-6.64386
230	hsa-miR-203	2.09966e-08	1.43812e-10	273.663	down	-6.64386	-6.64386	-6.64386	-6.64386	-6.64386	-6.64386	-6.64386	-6.64386	-6.64386	-6.64386	-6.64386	-6.64386	-6.64386	-6.64386	-6.64386	1.86978	-6.64386	-6.64386	-6.64386	-6.64386	-6.64386	-6.64386	-6.64386	-6.64386	-6.64386	-6.64386	-6.64386	-6.64386	-6.64386	-6.64386	-6.64386	-6.64386	-6.64386	-6.64386	-6.64386	-6.64386	-6.64386	-6.64386	-6.64386	-6.64386	-6.64386	-6.64386	-6.64386	-6.64386
231	hsa-miR-429	3.82837e-10	9.84102e-13	515.767	down	-6.64386	-6.64386	-6.64386	-6.64386	-6.64386	-6.64386	-6.64386	-6.64386	-6.64386	-6.64386	-6.64386	-6.64386	-6.64386	-6.64386	-6.64386	-6.64386	-6.64386	-6.64386	-6.64386	-6.64386	-6.64386	-6.64386	-6.64386	-6.64386	-6.64386	-6.64386	-6.64386	-6.64386	-6.64386	-6.64386	-6.64386	-6.64386	-6.64386	-6.64386	-6.64386	-6.64386	-6.64386	-6.64386	-6.64386	-6.64386	-6.64386	-6.64386	-6.64386	-6.64386
232	hsa-miR-200a-3p	6.00764e-10	1.89915e-12	680.575	down	-6.64386	-6.64386	-6.64386	-6.64386	-6.64386	-6.64386	-6.64386	-6.64386	-6.64386	-6.64386	-6.64386	-6.64386	-6.64386	-6.64386	-6.64386	-6.64386	-6.64386	-6.64386	-6.64386	-6.64386	-6.64386	-6.64386	-6.64386	-6.64386	-6.64386	-6.64386	-6.64386	-6.64386	-6.64386	-6.64386	-6.64386	-6.64386	-6.64386	-6.64386	-6.64386	-6.64386	-6.64386	-6.64386	-6.64386	-6.64386	-6.64386	-6.64386	-6.64386	-6.64386
233	hsa-miR-200b-3p	3.82837e-10	1.00853e-12	1717.02	down	-6.64386	-6.64386	-6.64386	-6.64386	-6.64386	-6.64386	-6.64386	-6.64386	-6.64386	-6.64386	-6.64386	-6.64386	-6.64386	-6.64386	-6.64386	-6.64386	-6.64386	-6.64386	-6.64386	-6.64386	-6.64386	-6.64386	-6.64386	-6.64386	-6.64386	-6.64386	-6.64386	-6.64386	-6.64386	-6.64386	2.07331	-6.64386	-6.64386	-6.64386	-6.64386	-6.64386	-6.64386	-6.64386	-6.64386	-6.64386	-6.64386	-6.64386	-6.64386	-6.64386
[truncated: 58 more columns]
