# Supplementary material for: miR-514a regulates the tumour suppressor NF1 and modulates BRAFi sensitivity in melanoma
Source: Oncotarget. 2015 Apr 23;6(19):17753–63. doi: 10.18632/oncotarget.3924 (PMC4627343; doi:10.18632/oncotarget.3924)
Supplement: Supplementary file 3 [file oncotarget-06-17753-s003.xlsx]

## Sheet: Sheet1
GeneName	p (Corr)	p	FC (abs)	Regulation	Relevance to Melanoma	REFERENCES
hsa-miR-211-5p	3.42747e-07	3.97283e-09	276.841	up	Known	Pigment Cell Melanoma Res. 2011 Jun;24(3):525-37
hsa-miR-514a-3p	2.95672e-07	3.11561e-09	204.089	up	Known	Oncogene. 2012 Mar 22;31(12):1558-70.
hsa-miR-509-3p	5.14819e-07	6.23859e-09	139.351	up	Known	Oncogene. 2012 Mar 22;31(12):1558-70.
hsa-miR-204-5p	5.50055e-06	1.39108e-07	93.6707	up	Known
hsa-miR-509-5p	2.29254e-06	4.58992e-08	65.2407	up	Known	Oncogene. 2012 Mar 22;31(12):1558-70.
hsa-miR-513b	1.0802e-05	3.1302e-07	61.2597	up	Known	Oncogene. 2012 Mar 22;31(12):1558-70.
hsa-miR-509-3-5p	3.46318e-06	7.48104e-08	55.9232	up	Known	Oncogene. 2012 Mar 22;31(12):1558-70.
hsa-miR-145-5p	0.000130828	6.27255e-06	54.3167	up	Known	Int J Oncol. 2013 Apr;42(4):1443-51
hsa-miR-146a-5p	3.50358e-10	5.53779e-13	36.3224	up	Known	Cancer Res. 2010 May 15;70(10):4163-73.
hsa-miR-508-3p	7.56505e-05	3.02921e-06	31.9086	up	Known	Oncogene. 2012 Mar 22;31(12):1558-70.
hsa-miR-506-3p	0.000147486	7.38208e-06	27.6914	up	Known	Oncogene. 2012 Mar 22;31(12):1558-70.
hsa-miR-513c-5p	0.000155899	7.96743e-06	26.9303	up	Known	Oncogene. 2012 Mar 22;31(12):1558-70.
hsa-miR-4731-5p	0.000147486	7.28783e-06	24.1787	up	NOVEL
hsa-miR-508-5p	6.87853e-07	9.42264e-09	21.5963	up	Known	Oncogene. 2012 Mar 22;31(12):1558-70.
hsa-miR-363-3p	0.00108096	8.31511e-05	17.0023	up	Known	Cancer Res. 2010 May 15;70(10):4163-73.
hsa-miR-551b-3p	0.00279308	0.000275187	13.1025	up	NOVEL
hsa-miR-4708-3p	0.00108608	8.75505e-05	12.2426	up	NOVEL
hsa-miR-510	0.00186919	0.000169389	11.3365	up	Known	Oncogene. 2012 Mar 22;31(12):1558-70.
hsa-miR-584-3p	9.6671e-05	4.02371e-06	10.3617	up	NOVEL
hsa-miR-5701	0.00883848	0.00119678	10.0156	up	NOVEL
GeneName	p (Corr)	p	FC (abs)	Regulation	Relevance to Melanoma	REFERENCES
hsa-miR-617	1.49157e-05	4.87235e-07	10.1268	down	NOVEL
hsa-miR-299-3p	0.00114469	9.28777e-05	10.2976	down	NOVEL
hsa-miR-3125	1.55811e-05	5.17182e-07	10.4598	down	NOVEL
hsa-miR-4768-3p	0.000370726	2.2267e-05	11.119	down	NOVEL
hsa-miR-4719	0.00707513	0.000868549	11.2437	down	NOVEL
hsa-miR-3682-3p	8.16782e-05	3.31361e-06	13.3726	down	NOVEL
hsa-miR-1183	4.14185e-06	9.60177e-08	13.5026	down	NOVEL
hsa-miR-200c-5p	0.000214178	1.16789e-05	13.6166	down	Known	Virchows Arch. 2012 Oct;461(4):441-12
hsa-miR-2115-3p	0.000163708	8.45278e-06	13.6216	down	NOVEL
hsa-miR-1244	1.29835e-05	4.03597e-07	13.8761	down	NOVEL
hsa-miR-10a-3p	0.0012578	0.000103724	15.8607	down	NOVEL
hsa-miR-182-5p	1.58672e-10	1.672e-13	16.2915	down	Known	Proc Natl Acad Sci U S A. 2009 Feb 10;106(6):1814-9.
hsa-miR-206	0.000385033	2.3532e-05	18.0444	down	NOVEL
hsa-miR-205-5p	0.00108373	8.52426e-05	19.4737	down	Known	http://www.ncbi.nlm.nih.gov/pubmed/?term=miR-205+and+melanoma
hsa-miR-4672	0.000130828	6.27255e-06	22.6565	down	NOVEL
hsa-miR-31-3p	0.00108373	8.6219e-05	22.9772	down	Known	Oncotarget. 2012 Sep;3(9):1011-25.
hsa-miR-196b-5p	0.000102842	4.44311e-06	23.3062	down	NOVEL
hsa-miR-29b-2-5p	4.73786e-06	1.17323e-07	24.8125	down	Known	Cell Commun Signal. 2012 Dec 17;10(1):41.
hsa-miR-3120-3p	9.80438e-07	1.49803e-08	25.5835	down	NOVEL
hsa-miR-452-5p	3.01955e-06	6.36365e-08	28.7059	down	NOVEL
hsa-miR-215	0.000354355	2.1097e-05	30.1081	down	NOVEL
hsa-miR-200a-5p	4.47296e-06	1.0605e-07	31.4116	down	Known	Virchows Arch. 2012 Oct;461(4):441-9
hsa-miR-375	1.83615e-05	6.28819e-07	34.5617	down	Known	FEBS Lett. 2011 Aug 4;585(15):2467-76.
hsa-miR-335-3p	9.58641e-07	1.36371e-08	40.5269	down	NOVEL
hsa-miR-539-5p	1.20178e-06	2.02618e-08	43.9693	down	NOVEL
hsa-miR-224-5p	1.04826e-06	1.65689e-08	93.7173	down	NOVEL
hsa-miR-183-3p	4.11226e-09	1.7333e-11	101.034	down	Known	Cancer Res. 2010 May 15;70(10):4163-73.
hsa-miR-96-5p	1.73409e-08	1.09637e-10	120.483	down	Known	PLoS One. 2012;7(8):e43569
hsa-miR-335-5p	1.99571e-07	1.89267e-09	138.427	down	NOVEL
hsa-miR-141-3p	1.08136e-08	5.69735e-11	206.628	down	Known	PLoS One. 2012;7(8):e43569
hsa-miR-183-5p	3.28724e-11	1.73195e-14	220.75	down	Known	Cancer Res. 2010 May 15;70(10):4163-73.
hsa-miR-200c-3p	1.29079e-06	2.24427e-08	250.747	down	Known	Virchows Arch. 2012 Oct;461(4):441-13
hsa-miR-203	2.09966e-08	1.43812e-10	273.663	down	Known	Virchows Arch. 2012 Oct;461(4):441-13
hsa-miR-429	3.82837e-10	9.84102e-13	515.767	down	NOVEL
hsa-miR-200a-3p	6.00764e-10	1.89915e-12	680.575	down	Known	Virchows Arch. 2012 Oct;461(4):441-10
hsa-miR-200b-3p	3.82837e-10	1.00853e-12	1717.02	down	Known	Virchows Arch. 2012 Oct;461(4):441-10
