# Supplementary material for: miR-514a regulates the tumour suppressor NF1 and modulates BRAFi sensitivity in melanoma
Source: Oncotarget. 2015 Apr 23;6(19):17753–63. doi: 10.18632/oncotarget.3924 (PMC4627343; doi:10.18632/oncotarget.3924)
Supplement: Supplementary file 4 [file oncotarget-06-17753-s004.xlsx]

## Sheet: Sheet1
Sample ID	Type	Cohort	qRT PCR validation
QF1160MB	Melanoblast	Discovery	Yes
MELA	Melanocyte	Discovery	Yes
MM653	Nevus	Discovery	Yes
22rV-1	Other	Discovery	Yes
786-O	Other	Discovery	Yes
ALVA-1	Other	Discovery	Yes
BT474	Other	Discovery	Yes
BxPC-3	Other	Discovery	Yes
CAKI-1	Other	Discovery	Yes
CAKI-2	Other	Discovery	Yes
CaOV-3	Other	Discovery	Yes
CAPAN-1	Other	Discovery	Yes
CAPAN-2	Other	Discovery	Yes
Co115	Other	Discovery	Yes
Du145	Other	Discovery	Yes
HT29	Other	Discovery	Yes
LIM1899	Other	Discovery	Yes
LIM2405	Other	Discovery	Yes
LN-18	Other	Discovery	Yes
LNCAP	Other	Discovery	Yes
MCF-7	Other	Discovery	Yes
MDAMB231	Other	Discovery	Yes
OAW28	Other	Discovery	Yes
OVCAR-3	Other	Discovery	Yes
PANC-1	Other	Discovery	Yes
PC-3	Other	Discovery	Yes
PE04	Other	Discovery	Yes
PL45	Other	Discovery	Yes
SKBR3	Other	Discovery	Yes
SK-OV-3	Other	Discovery	Yes
SN12K-1	Other	Discovery	Yes
SW48	Other	Discovery	Yes
SW839	Other	Discovery	Yes
T46	Other	Discovery	Yes
T47D	Other	Discovery	Yes
T50	Other	Discovery	Yes
U118	Other	Discovery	Yes
MM200	STAGE I/II	Validation	Yes
MM229	STAGE I/II	Validation	Yes
MM329	STAGE I/II	Validation	Yes
MM540	STAGE I/II	Validation	Yes
C001	STAGE_III_MM	Discovery	Yes
C002	STAGE_III_MM	Discovery	Yes
C003	STAGE_III_MM	Discovery	Yes
C004	STAGE_III_MM	Discovery	Yes
C006	STAGE_III_MM	Discovery	Yes
C008	STAGE_III_MM	Discovery	Yes
C011	STAGE_III_MM	Discovery	Yes
C012	STAGE_III_MM	Discovery	Yes
C013	STAGE_III_MM	Discovery	Yes
C016	STAGE_III_MM	Discovery	Yes
C017	STAGE_III_MM	Discovery	Yes
C021	STAGE_III_MM	Discovery	Yes
C022	STAGE_III_MM	Discovery	Yes
C025	STAGE_III_MM	Discovery	Yes
C027	STAGE_III_MM	Discovery	Yes
C028	STAGE_III_MM	Discovery	Yes
C037	STAGE_III_MM	Discovery	Yes
C038	STAGE_III_MM	Discovery	Yes
C042	STAGE_III_MM	Discovery	Yes
C043	STAGE_III_MM	Discovery	Yes
C044	STAGE_III_MM	Discovery	Yes
C045	STAGE_III_MM	Discovery	Yes
C050	STAGE_III_MM	Discovery	Yes
C052	STAGE_III_MM	Discovery	Yes
C054	STAGE_III_MM	Discovery	Yes
C057	STAGE_III_MM	Discovery	Yes
C058	STAGE_III_MM	Discovery	Yes
C060	STAGE_III_MM	Discovery	Yes
C062	STAGE_III_MM	Discovery	Yes
C065	STAGE_III_MM	Discovery	Yes
C067	STAGE_III_MM	Discovery	Yes
C071	STAGE_III_MM	Discovery	Yes
C074	STAGE_III_MM	Discovery	Yes
C076	STAGE_III_MM	Discovery	Yes
C077	STAGE_III_MM	Discovery	Yes
C078	STAGE_III_MM	Discovery	Yes
C079	STAGE_III_MM	Discovery	Yes
C080	STAGE_III_MM	Discovery	Yes
C081	STAGE_III_MM	Discovery	Yes
C083	STAGE_III_MM	Discovery	Yes
C084	STAGE_III_MM	Discovery	Yes
C086	STAGE_III_MM	Discovery	Yes
C088	STAGE_III_MM	Discovery	Yes
C089	STAGE_III_MM	Discovery	Yes
C091	STAGE_III_MM	Discovery	Yes
C092	STAGE_III_MM	Discovery	Yes
C094	STAGE_III_MM	Discovery	Yes
C096	STAGE_III_MM	Discovery	Yes
C097	STAGE_III_MM	Discovery	Yes
C100	STAGE_III_MM	Discovery	Yes
C106	STAGE_III_MM	Discovery	Yes
C108	STAGE_III_MM	Discovery	Yes
A02	STAGE_IV_MM	Discovery	Yes
A04	STAGE_IV_MM	Discovery	Yes
A06	STAGE_IV_MM	Validation	Yes
A13	STAGE_IV_MM	Validation	Yes
A15	STAGE_IV_MM	Validation	Yes
AF6	STAGE_IV_MM	Validation	Yes
C-32	STAGE_IV_MM	Validation	Yes
CJM	STAGE_IV_MM	Validation	Yes
D01	STAGE_IV_MM	Validation	Yes
D04	STAGE_IV_MM	Validation	Yes
D05	STAGE_IV_MM	Validation	Yes
D08	STAGE_IV_MM	Validation	Yes
D10	STAGE_IV_MM	Validation	Yes
D11	STAGE_IV_MM	Validation	Yes
D14	STAGE_IV_MM	Validation	Yes
D17	STAGE_IV_MM	Validation	Yes
D20	STAGE_IV_MM	Validation	Yes
D22	STAGE_IV_MM	Validation	Yes
D24	STAGE_IV_MM	Validation	Yes
D25	STAGE_IV_MM	Validation	Yes
D28	STAGE_IV_MM	Validation	Yes
D29	STAGE_IV_MM	Validation	Yes
D32	STAGE_IV_MM	Validation	Yes
D35	STAGE_IV_MM	Validation	Yes
D36	STAGE_IV_MM	Validation	Yes
D40	STAGE_IV_MM	Validation	Yes
D41	STAGE_IV_MM	Validation	Yes
D59	STAGE_IV_MM	Discovery	Yes
HT144	STAGE_IV_MM	Validation	Yes
MM127	STAGE_IV_MM	Validation	Yes
MM253	STAGE_IV_MM	Validation	Yes
MM370	STAGE_IV_MM	Validation	Yes
MM386	STAGE_IV_MM	Validation	Yes
MM415	STAGE_IV_MM	Validation	Yes
MM426	STAGE_IV_MM	Validation	Yes
MM466	STAGE_IV_MM	Validation	Yes
MM473	STAGE_IV_MM	Validation	Yes
MM485	STAGE_IV_MM	Validation	Yes
MM537	STAGE_IV_MM	Validation	Yes
MM548	STAGE_IV_MM	Validation	Yes
MM649	STAGE_IV_MM	Validation	Yes
MM96L	STAGE_IV_MM	Validation	Yes
SKMEL28	STAGE_IV_MM	Validation	Yes
SKMEL5	STAGE_IV_MM	Validation	Yes
92_1	Uveal MM	Discovery	Yes
MEL202	Uveal MM	Discovery	Yes
MEL270	Uveal MM	Discovery	Yes
MEL285	Uveal MM	Discovery	Yes
MEL290	Uveal MM	Discovery	Yes
OCM8	Uveal MM	Discovery	Yes
OMM1	Uveal MM	Discovery	Yes
