# Supplementary material for: miR-514a regulates the tumour suppressor NF1 and modulates BRAFi sensitivity in melanoma
Source: Oncotarget. 2015 Apr 23;6(19):17753–63. doi: 10.18632/oncotarget.3924 (PMC4627343; doi:10.18632/oncotarget.3924)
Supplement: Supplementary file 5 [file oncotarget-06-17753-s005.xlsx]

## Sheet: Sheet1
Pulled-down upregulated genes common in 2/2 melanoma cell lines
AARS2
AASDH
ABCC10
ABCC2
ABCC5
ABL2
ACAD10
ACAD11
ACADVL
ACCS
ACPL2
ACSS2
ADAM17
ADAMTS1
ADARB1
ADM
ADNP
ADPGK
AFG3L1
AGAP6
AGAP8
AGRN
AHSA2
AKAP11
AKAP13
AKR1D1
ALB
ALDOB
ALG10B
ALG1L
ALG6
ALG8
ALS2CR14
AMOTL2
AMT
ANKFY1
ANKRD10
ANKRD11
ANKRD17
ANKRD20A1
ANKRD23
ANKRD30B
ANKRD36B
ANKRD44
ANKRD57
ANKZF1
ANXA11
AP1G2
AP4B1
APBB3
ARAP3
ARFGAP1
ARGLU1
ARHGAP11B
ARHGAP24
ARHGEF1
ARID2
ARS2
ASAP1
ASAP1IT1
ASAP2
ASB1
ASB3
ASPSCR1
ASXL2
ATF4
ATG10
ATG4B
ATHL1
ATP2A2
ATP2B4
ATP5E
ATP6V0A1
ATPBD1B
ATXN1
ATXN1L
ATXN2L
AURKAPS1
AZI1
BANP
BAT2D1
BAT2L
BCS1L
BCYRN1
BEST1
BIN3
BIRC3
BLZF1
BMP8B
BRD2
BRD8
BRD9
BRPF3
BRSK1
BRWD2
BSDC1
BTAF1
BTBD3
BTN2A1
C10ORF33
C10ORF58
C11ORF63
C12ORF51
C12ORF76
C14ORF112
C14ORF138
C14ORF173
C14ORF85
C15ORF52
C16ORF56
C16ORF68
C16ORF79
C16ORF93
C17ORF53
C17ORF56
C17ORF62
C17ORF70
C17ORF91
C19ORF6
C19ORF60
C19ORF61
C1ORF104
C1ORF107
C1ORF63
C1ORF71
C1ORF91
C20ORF199
C20ORF24
C20ORF72
C21ORF124
C21ORF66
C21ORF81
C22ORF30
C2ORF48
C2ORF64
C3ORF34
C3ORF50
C4ORF29
C4ORF34
C5ORF37
C5ORF41
C5ORF5
C6ORF111
C6ORF136
C6ORF192
C6ORF225
C6ORF26
C7ORF27
C7ORF40
C7ORF43
C7ORF47
C8ORF45
C8ORF59
C9ORF100
C9ORF127
CABIN1
CAD
CAMK2G
CAPN5
CAPRIN2
CAPS2
CARD10
CASC3
CASP2
CATSPER2
CBS
CBX6
CBX7
CCBL1
CCDC125
CCDC130
CCDC136
CCDC14
CCDC21
CCDC24
CCDC45
CCDC76
CCDC84
CCDC93
CCNL1
CCNO
CCNT2
CCRK
CD46
CDK10
CDK2
CDK5RAP2
CDK5RAP3
CDKN2AIPNL
CELSR2
CENPE
CENPJ
CENPT
CENTG3
CEP152
CEP192
CEP250
CEP72
CES2
CGGBP1
CHFR
CHKA
CHKB
CHRNA5
CHST12
CHTF18
CKS2
CLASP2
CLCN2
CLCN6
CLCN7
CLDN15
CLIP4
CLK1
CLK2
CNTNAP1
COG3
COL16A1
COL4A5
COL7A1
COX19
CPNE8
CPSF1
CPSF3L
CRAMP1L
CRCP
CREB1
CREBZF
CRIPAK
CROP
CRYBA2
CRYGS
CRYZL1
CSAD
CSDE1
CSE1L
CSNK1D
CSNK1G2
CSPP1
CTGLF3
CTNNB1
CTNS
CTSB
CUEDC1
CUL2
CUL9
CXORF57
CXXC1
CYB561D1
CYCSL1
CYR61
CYTH2
D2HGDH
DAGLB
DCAF6
DCLRE1C
DDB1
DDEF2
DDX11
DDX17
DDX31
DDX39
DDX51
DDX55
DECR2
DEF8
DEM1
DENND4B
DENR
DFFB
DGCR8
DGKQ
DHRS11
DHX30
DHX9
DIDO1
DIP2C
DKFZP434K191
DKFZP586I1420
DKFZP686O24166
DMAP1
DMWD
DMXL2
DNAJC27
DNAJC30
DNMT1
DOPEY2
DPP7
DPY19L2P2
DST
DTWD2
DTX2
DUSP28
DUSP4
DYNC1LI2
DYNC2H1
E2F4
E4F1
ECHDC2
EDG4
EEF1A1
EFEMP2
EFHC1
EID2B
EID3
EIF2AK4
EIF3A
EIF4A2
EIF5
ELMO3
EML3
ENO2
ENO3
ENOSF1
ENTPD6
ERBB3
ERGIC1
ETV3
EVC
EVI5
EXOC4
EXOC7
EYA3
EZH2
FAM113A
FAM115A
FAM118A
FAM119A
FAM13B
FAM153B
FAM156A
FAM156B
FAM160B2
FAM193B
FAM38A
FAM39DP
FAM39E
FAM40B
FAM73A
FAM73B
FANCD2
FANCG
FANCL
FASTK
FASTKD3
FBXL6
FBXO31
FBXO38
FBXO44
FBXW9
FCAR
FCGR3A
FGFR3
FLJ10081
FLJ10213
FLJ20699
FLJ20850
FLJ21865
FLJ22795
FLJ23754
FLJ25006
FLJ27365
FLJ34047
FLJ35390
FLJ35801
FLJ38717
FLJ38723
FLJ39653
FLJ39660
FLJ44124
FLJ45337
FNBP4
FNDC3A
FNIP1
FOS
FOXJ3
FRMD4A
FRMD8
FRS3
FTSJD2
FUK
FUT6
FYN
FZD4
GABBR1
GABPB2
GAD1
GAK
GALIG
GALK2
GALNT3
GALT
GAS8
GBA2
GCN1L1
GDPD1
GGA1
GGA3
GGT7
GGTL3
GJC1
GLA
GLI4
GLT25D2
GNB3
GNRH1
GOLGA3
GOLGA6B
GOLGA8A
GOLGA8B
GOLGA9P
GOLGB1
GON4L
GPR1
GPR89B
GSDMB
GSTK1
GSTTP2
GTF2A2
GTF2IP1
GTF3C3
GUSBL1
HAGHL
HCN3
HEATR3
HEATR5A
HECTD2
HEMK1
HERC2P4
HERPUD1
HEXDC
HGS
HIATL1
HIATL2
HIC2
HKR1
HM13
HMBOX1
HNRNPA2B1
HNRNPU
HNRPDL
HOXB5
HPS4
HSCB
HSF4
HSPA12A
HSPBAP1
ICA1
IDH3G
IFFO1
IFRD1
IFT122
IGF2BP2
IL18
IL18BP
ILF3
IMAA
INO80D
INPP5E
IPO9
ITGAE
ITPR3
JARID2
KAT2A
KCNH6
KCNK6
KCTD13
KDM5B
KIF22
KIF7
KIFC2
KLHL17
KLHL28
KNTC1
KRBA1
KRTAP21-2
L3MBTL2
LAMA1
LAMA5
LAMB2
LASS5
LDLR
LEMD3
LEP
LEPRE1
LETMD1
LILRB1
LILRB3
LIME1
LIN52
LMF2
LMOD3
LOH3CR2A
LRCH3
LRCH4
LRDD
LRIG2
LRP5L
LRP8
LRRC14
LRSAM1
LSS
LTB4R
LTBP3
LTBP4
LUC7L
LUZP1
LYST
LZTR1
MAFF
MAFG
MAGT1
MAMDC4
MAN1B1
MAN2C1
MAPK12
MAPK8IP3
MAT2A
MBD1
MBD6
MBOAT1
MBOAT2
MBTD1
MC1R
MCHR2
MCL1
MCM3AP
MCOLN2
MCOLN3
MDC1
MED22
METT11D1
METTL3
MFGE8
MFSD10
MFSD11
MFSD3
MGEA5
MIB2
MICAL1
MIR1974
MIR1978
MIR2116
MIR25
MIRLET7D
MKNK1
MKRN3
MLL4
MLL5
MLLT10
MLLT6
MNT
MON2
MOV10
MPDZ
MRI1
MRP63
MRPS21
MRPS25
MSH5
MST1
MTA1
MTCH1
MTMR10
MTMR11
MTMR15
MUM1
MUTYH
MYH3
MYLIP
MYO3B
MZF1
N4BP2
NAGLU
NAPB
NARG1L
NAT9
NBPF10
NBPF14
NBPF20
NBPF3
NCRNA00085
NEK8
NELF
NEURL2
NF1
NFKBIL2
NFKBIZ
NFX1
NGDN
NGFRAP1
NISCH
NKTR
NLGN2
NME3
NOL8
NOP2
NPAS1
NPAS2
NPDC1
NPEPL1
NPHP3
NPHP4
NPIP
NR2C1
NRBP2
NSUN5
NSUN5B
NSUN5C
NT5DC3
NUDT14
NUP85
NXF1
NXNL1
OGT
ORAOV1
OSBPL7
OVOS2
P2RX6
P2RX7
P2RY11
PAN2
PAN3
PAPD4
PAPLN
PAQR6
PARP10
PARP14
PARP6
PARVB
PASK
PATE2
PAXIP1
PCDHB19P
PCDHB9
PCGF2
PCMTD2
PCNT
PCSK7
PCYOX1
PDCD4
PDE7A
PDP2
PDSS1
PGAP1
PGAP3
PGS1
PHACS
PHAX
PHF11
PHKA2
PHLDB1
PI4KAP1
PI4KAP2
PIF1
PIGM
PIGQ
PIGX
PIK4CA
PILRB
PIP5K2B
PITPNM1
PKD1
PKD2
PKMYT1
PLA2G2D
PLA2G4B
PLCG1
PLCXD1
PLDN
PLEC1
PLEKHG4
PLEKHH1
PLEKHH3
PLIN5
PLXNA1
PLXNA3
PLXNA4
PLXNB1
PNCK
PNN
PNPLA7
PNPT1
POFUT2
POL3S
POLG
POLG2
POLM
POLQ
POLR2J2
POLR2J3
POLR2J4
POLS
POMT1
POMT2
PON2
POTEF
PPFIA4
PPFIBP1
PPM1B
PPM1K
PPP1R12C
PPP1R16A
PPP2R2B
PPP2R3A
PPP4R1
PRAME
PRIC285
PRICKLE2
PRKAB2
PRO0628
PRPF3
PRPF4B
PRR22
PRRG4
PRRT1
PSCD1
PSMA7
PTAR1
PTBP2
PTCD2
PTDSS2
PTGR2
PTPLAD2
PTPRM
QRICH1
QSOX2
QTRT1
RAB11FIP3
RAB12
RAB17
RAB24
RAB26
RAB3IP
RAB40C
RABGGTB
RAD51
RAD9A
RAGE
RAI1
RALGAPA1
RAPGEF6
RAPGEFL1
RASSF6
RAX2
RAXL1
RBBP4
RBBP6
RBCK1
RBM12B
RBM3
RBM33
RBM5
RBM6
RBPMS
REC8
RERE
RFC4
RFX7
RHBDD3
RHBDF1
RHBDL2
RHOT2
RN5S9
RN7SK
RNF126
RNF213
RNF216
RNF4
RNMT
RNU105A
RNU1-3
RNU1-5
RNU1A3
RNU1F1
RNU1G2
RNU6-1
RNU6-15
RNU86
RNY1
RNY3
RNY5
ROBO3
RPL10A
RPL13
RPL23AP13
RPL32
RPL9
RPLP0
RPRD1B
RPS29
RRBP1
RTEL1
RUNDC2C
RXRB
S100PBP
SARS2
SAT1
SCARNA12
SCARNA16
SCARNA3
SCMH1
SCRIB
SCYL1BP1
SDHALP1
SDHAP2
SDHAP3
SEC24B
SELO
SEMA3E
SEMA4C
SEPT5
SEPW1
SETDB1
SF1
SF3B1
SFI1
SFRS13A
SFRS14
SFRS17A
SFRS18
SFRS2
SFRS6
SGSH
SGSM2
SH3GLB2
SH3PXD2A
SHANK3
SHCBP1
SHROOM4
SIK3
SKIV2L
SLC12A9
SLC22A18
SLC23A2
SLC25A16
SLC25A29
SLC25A34
SLC25A36
SLC25A37
SLC26A6
SLC27A1
SLC27A3
SLC2A11
SLC2A3
SLC4A3
SLC4A5
SLC4A7
SLC5A8
SLC6A10P
SLC6A8
SLC7A6
SLC9A5
SLC9A8
SLMO1
SLTM
SMA4
SMCR5
SMG5
SNAPC1
SNAPC4
SNHG1
SNHG12
SNHG5
SNHG7
SNHG8
SNHG9
SNORA10
SNORA16A
SNORA17
SNORA18
SNORA22
SNORA24
SNORA25
SNORA26
SNORA27
SNORA28
SNORA3
SNORA31
SNORA32
SNORA33
SNORA4
SNORA41
SNORA42
SNORA43
SNORA45
SNORA52
SNORA57
SNORA59A
SNORA6
SNORA61
SNORA62
SNORA63
SNORA64
SNORA65
SNORA66
SNORA67
SNORA68
SNORA70
SNORA72
SNORA73A
SNORA73B
SNORA77
SNORA7B
SNORA8
SNORA80
SNORA84
SNORD10
SNORD100
SNORD104
SNORD11
SNORD12
SNORD12C
SNORD14A
SNORD14B
SNORD15B
SNORD1A
SNORD21
SNORD22
SNORD30
SNORD31
SNORD33
SNORD34
SNORD35A
SNORD35B
SNORD36A
SNORD36C
SNORD38A
SNORD3A
SNORD3C
SNORD3D
SNORD46
SNORD48
SNORD49A
SNORD4A
SNORD4B
SNORD51
SNORD52
SNORD56
SNORD57
SNORD68
SNORD80
SNORD83B
SNORD87
SNORD99
SNRNP70
SNTB2
SNX1
SNX26
SNX5
SOCS4
SOLH
SON
SPAG9
SPATA20
SPEN
SPG7
SPINT3
SPN
SPRY4
SPSB3
SPTBN1
SREBF1
SRGAP2
SRRM2
SS18L1
SSFA2
SSTR2
ST3GAL6
ST5
STAG3L1
STAG3L2
STAG3L3
STARD13
STAT1
STAT2
STK11IP
STK19
STK25
STK36
STMN3
STRA6
STRADA
STX16
STX1A
SULT1A1
SULT1A2
SULT1A3
SULT1A4
SVIL
SYAP1
SYNM
SYVN1
TAF1C
TAF2
TAF4
TAF6L
TAGLN
TANC1
TARBP1
TBC1D3B
TBC1D8
TBRG4
TCERG1
TCF25
TCIRG1
TDP1
TDRD1
TFIP11
TGDS
TH1L
THBS3
TIA1
TJAP1
TM2D1
TMEM132A
TMEM145
TMEM156
TMEM16D
TMEM17
TMEM175
TMEM181
TMEM194
TMEM194A
TMEM39B
TMEM41B
TMEM44
TMEM69
TMEM86B
TMEM87A
TNC
TNFRSF14
TNFRSF25
TNFRSF6B
TNFSF14
TNFSF15
TNK2
TNPO2
TNRC6A
TNRC6B
TOP3B
TP53BP1
TPCN2
TRA2A
TRABD
TRAF4
TRAF5
TRAK1
TRIM13
TRIM38
TRIM41
TRIM46
TRIM52
TRIM66
TRMT1
TROAP
TRPC4AP
TRPM4
TRPT1
TSC1
TSC2
TTC31
TTC38
TUB
TUBG2
TUBGCP6
TUG1
TULP4
TYK2
UBAP2
UBE2C
UBN2
UBR4
UBR5
UBXN4
UCKL1
UCRC
ULK1
UNC84A
UNKL
UPLP
USP32
USP34
USP36
USP42
USP49
USPL1
VAMP1
VANGL2
VPS13B
VPS16
WASH5P
WDFY2
WDR19
WDR23
WDR26
WDR27
WDR35
WDR37
WDR42A
WDR6
WDR73
WDR74
WDR8
WDR90
WDR91
WSB1
YOD1
ZBED5
ZBTB20
ZBTB25
ZBTB34
ZBTB40
ZBTB48
ZBTB5
ZC3H12C
ZCCHC8
ZDHHC8
ZFC3H1
ZFP36L2
ZFYVE16
ZFYVE26
ZHX3
ZMAT3
ZMIZ2
ZMYM3
ZMYND8
ZNF10
ZNF133
ZNF160
ZNF195
ZNF223
ZNF224
ZNF26
ZNF264
ZNF266
ZNF274
ZNF280C
ZNF320
ZNF337
ZNF483
ZNF493
ZNF500
ZNF509
ZNF512B
ZNF514
ZNF518A
ZNF526
ZNF557
ZNF562
ZNF573
ZNF577
ZNF589
ZNF594
ZNF598
ZNF600
ZNF621
ZNF626
ZNF652
ZNF669
ZNF682
ZNF69
ZNF692
ZNF7
ZNF700
ZNF767
ZNF783
ZNF786
ZNF789
ZNF839
ZNF860
ZNF93
ZRANB2
ZXDC
ZZEF1
