# Supplementary material for: miR-514a regulates the tumour suppressor NF1 and modulates BRAFi sensitivity in melanoma
Source: Oncotarget. 2015 Apr 23;6(19):17753–63. doi: 10.18632/oncotarget.3924 (PMC4627343; doi:10.18632/oncotarget.3924)
Supplement: Supplementary file 6 [file oncotarget-06-17753-s006.xlsx]

## Sheet: miR514a_NF1_allhits
	Supplementary Table 5 listing all possible binding sites of miR-514 in the NF1 transcript
	NF1 Accession Number	Miranda Alignment Score	Location	Start Position	End Position	Comments
	NM_000267.3	146	CODING	3413	3435	Exon 23 binding site
	NM_000267.3	140	CODING	1341	1361	Exon 9 binding site
	NM_000267.3	139	CODING	2546	2566	Below default threshold
	NM_000267.3	133	3'UTR	11833	11854	Below default threshold
	NM_000267.3	133	5'UTR	48	70	Below default threshold
	NM_000267.3	133	CODING	5754	5775	Below default threshold
	NM_000267.3	128	CODING	6165	6184	Below default threshold
	NM_000267.3	126	CODING	7581	7604	Below default threshold
	NM_000267.3	125	3'UTR	9231	9254	Below default threshold
	NM_000267.3	124	3'UTR	9762	9781	Below default threshold
	NM_000267.3	122	CODING	3813	3835	Below default threshold
	NM_000267.3	121	CODING	4630	4651	Below default threshold
	NM_000267.3	120	CODING	2612	2632	Below default threshold
	NM_000267.3	119	CODING	7643	7660	Below default threshold
	NM_000267.3	118	CODING	7080	7102	Below default threshold
	NM_000267.3	118	CODING	8792	8813	Below default threshold
	NM_000267.3	117	CODING	4013	4038	Below default threshold
	NM_000267.3	116	3'UTR	10945	10965	Below default threshold
	NM_000267.3	115	CODING	3753	3773	Below default threshold
	NM_000267.3	114	CODING	4232	4253	Below default threshold
	NM_000267.3	113	3'UTR	10773	10793	Below default threshold
	NM_000267.3	113	CODING	8092	8113	Below default threshold
	NM_000267.3	113	CODING	8820	8842	Below default threshold
	NM_000267.3	112	CODING	6443	6463	Below default threshold
	NM_000267.3	111	3'UTR	11259	11281	Below default threshold
	NM_000267.3	111	3'UTR	12016	12036	Below default threshold
	NM_000267.3	111	CODING	561	581	Below default threshold
	NM_000267.3	111	CODING	2802	2825	Below default threshold
	NM_000267.3	110	3'UTR	11885	11906	Below default threshold
	NM_000267.3	110	CODING	1352	1371	Below default threshold
	NM_000267.3	109	3'UTR	10871	10892	Below default threshold
	NM_000267.3	109	CODING	1199	1218	Below default threshold
	NM_000267.3	109	CODING	5802	5824	Below default threshold
	NM_000267.3	109	CODING	8242	8267	Below default threshold
	NM_000267.3	109	CODING	8321	8340	Below default threshold
	NM_000267.3	108	3'UTR	11669	11688	Below default threshold
	NM_000267.3	107	3'UTR	9063	9083	Below default threshold
	NM_000267.3	106	3'UTR	11143	11164	Below default threshold
	NM_000267.3	106	CODING	3115	3137	Below default threshold
	NM_000267.3	106	CODING	3599	3619	Below default threshold
	NM_000267.3	106	CODING	3849	3869	Below default threshold
	NM_000267.3	106	CODING	4652	4673	Below default threshold
	NM_000267.3	106	CODING	7411	7431	Below default threshold
	NM_000267.3	105	3'UTR	10993	11018	Below default threshold
	NM_000267.3	105	3'UTR	11366	11389	Below default threshold
	NM_000267.3	105	CODING	6592	6613	Below default threshold
	NM_000267.3	104	3'UTR	9864	9884	Below default threshold
	NM_000267.3	104	3'UTR	10277	10297	Below default threshold
	NM_000267.3	104	3'UTR	10466	10486	Below default threshold
	NM_000267.3	104	3'UTR	11422	11442	Below default threshold
	NM_000267.3	104	3'UTR	12158	12178	Below default threshold
	NM_000267.3	104	CODING	2598	2618	Below default threshold
	NM_000267.3	104	CODING	3039	3059	Below default threshold
	NM_000267.3	104	CODING	3344	3364	Below default threshold
	NM_000267.3	104	CODING	4527	4547	Below default threshold
	NM_000267.3	104	CODING	6342	6365	Below default threshold
	NM_000267.3	104	CODING	8336	8356	Below default threshold
	NM_000267.3	104	CODING	8499	8519	Below default threshold
	NM_000267.3	103	3'UTR	9255	9275	Below default threshold
	NM_000267.3	103	3'UTR	10838	10858	Below default threshold
	NM_000267.3	103	CODING	3079	3099	Below default threshold
	NM_000267.3	103	CODING	7703	7723	Below default threshold
	NM_000267.3	102	CODING	2156	2177	Below default threshold
	NM_000267.3	102	CODING	5379	5400	Below default threshold
	NM_000267.3	102	CODING	6432	6452	Below default threshold
	NM_000267.3	101	CODING	2918	2938	Below default threshold
	NM_000267.3	100	3'UTR	9361	9381	Below default threshold
	NM_000267.3	100	3'UTR	10745	10767	Below default threshold
	NM_000267.3	100	3'UTR	11646	11666	Below default threshold
	NM_000267.3	100	CODING	696	716	Below default threshold
	NM_000267.3	100	CODING	1389	1409	Below default threshold
	NM_000267.3	100	CODING	1669	1689	Below default threshold
	NM_000267.3	100	CODING	2233	2253	Below default threshold
	NM_000267.3	100	CODING	2290	2310	Below default threshold
	NM_000267.3	100	CODING	5152	5172	Below default threshold
	NM_000267.3	100	CODING	6813	6833	Below default threshold
	NM_000267.3	100	CODING	6828	6848	Below default threshold
	NM_000267.3	100	CODING	7165	7185	Below default threshold
	NM_000267.3	100	CODING	7287	7307	Below default threshold
