# Supplementary material for: miR-514a regulates the tumour suppressor NF1 and modulates BRAFi sensitivity in melanoma
Source: Oncotarget. 2015 Apr 23;6(19):17753–63. doi: 10.18632/oncotarget.3924 (PMC4627343; doi:10.18632/oncotarget.3924)
Supplement: Supplementary file 7 [file oncotarget-06-17753-s007.xlsx]

## Sheet: Sheet1
Supp Table 6: T-tests were performed as indicated and corrected for multiple comparisons using the Sidak-Bonferroni method
MM253
	siNF1 vs miR514a
		Significant?	P value	Mean1	Mean2	Difference	SE of difference	t ratio	df
	No Drug										MM253
	100	*	1.62878e-06	0.766509	0.317685	0.448824	0.045002	9.97343	10		LNA-514a vs LNA-NEG-scr
	10	*	3.23364e-05	0.849692	0.39117	0.458522	0.0644368	7.11585	10			Significant?	P value	Mean1	Mean2	Difference	SE of difference	t ratio	df
	1		0.585566	0.948562	0.896434	0.0521277	0.0925216	0.563411	10		No Drug
	0.01		0.315615	0.931202	1.07022	-0.139017	0.131588	1.05645	10		100	*	2.21771e-05	5.83207	14.752	-8.91993	1.51056	5.90503	16
	siNF1 vs NEG-scr										10	*	0.000244718	8.18433	16.2864	-8.10207	1.7267	4.69222	16
		Significant?	P value	Mean1	Mean2	Difference	SE of difference	t ratio	df		1		0.702272	24.4251	26.1123	-1.68721	4.33527	0.389182	16
	No Drug										0.01		0.288805	68.1756	60.7591	7.41651	6.75967	1.09717	16
	100	*	8.81864e-07	0.766509	0.164925	0.601585	0.0564316	10.6604	10
	10	*	2.91472e-06	0.849692	0.190657	0.659035	0.0704373	9.35634	10
	1	*	2.59801e-05	0.948562	0.384772	0.563789	0.0772201	7.30107	10
	0.01		0.247554	0.931202	0.76049	0.170712	0.139012	1.22804	10
	miR-514a vs NEG-scr
		Significant?	P value	Mean1	Mean2	Difference	SE of difference	t ratio	df
	No Drug
	100	*	0.00445145	0.317685	0.164925	0.15276	0.0418353	3.65147	10
	10	*	0.00197579	0.39117	0.190657	0.200512	0.0483006	4.15134	10
	1	*	0.000704298	0.896434	0.384772	0.511662	0.106197	4.81804	10
	0.01		0.08478	1.07022	0.76049	0.309729	0.161905	1.91303	10
MM96L	siNF1 vs miR514a
		Significant?	P value	Mean1	Mean2	Difference	SE of difference	t ratio	df
	No Drug
	100		0.543415	0.1298	0.120265	0.00953533	0.0151582	0.629054	10
	10		0.180663	0.308684	0.247594	0.0610902	0.0424486	1.43916	10
	1		0.0944039	0.997413	0.797435	0.199978	0.108232	1.84768	10
	0.01		0.0535867	1.09929	0.850883	0.248403	0.11357	2.18723	10		MM96L
	siNF1 vs NEG-scr										LNA-514a vs LNA-NEG-scr
		Significant?	P value	Mean1	Mean2	Difference	SE of difference	t ratio	df			Significant?	P value	Mean1	Mean2	Difference	SE of difference	t ratio	df
	No Drug										No Drug
	100		0.0870658	0.1298	0.104353	0.0254472	0.0134151	1.8969	10		100	*	1.79997e-07	9.31109	32.9733	-23.6622	2.71563	8.71333	16
	10	*	0.00369913	0.308684	0.164019	0.144665	0.0384361	3.76378	10		10	*	4.89169e-06	20.2493	40.6698	-20.4206	3.03726	6.72335	16
	1	*	0.00125279	0.997413	0.576914	0.420498	0.0946883	4.44087	10		1		0.987304	68.1179	68.017	0.100978	6.24759	0.0161626	16
	0.01	*	0.00785499	1.09929	0.754266	0.34502	0.104178	3.31183	10		0.01		0.562522	92.993	97.6821	-4.68909	7.92892	0.59139	16
	miR-514a vs NEG-scr
		Significant?	P value	Mean1	Mean2	Difference	SE of difference	t ratio	df
	No Drug
	100		0.308018	0.120265	0.104353	0.0159118	0.0148143	1.07408	10
	10	*	0.00542942	0.247594	0.164019	0.083575	0.0236628	3.53192	10
	1	*	0.00983705	0.797435	0.576914	0.22052	0.0693691	3.17895	10
	0.01		0.210081	0.850883	0.754266	0.0966175	0.0721341	1.33942	10
